# Supplementary material for: Linear parameter-varying model for a refuellable zinc–air battery
Source: R Soc Open Sci. 2020 Dec 9;7(12):201107. doi: 10.1098/rsos.201107 (PMC7813229; doi:10.1098/rsos.201107)
Supplement: Battery response data [file rsos201107supp1.xlsx]

## Sheet: MULTI
Sequence	Tatal Time (s)	Voltage (V)	Current (mA)
1	1.17965	1.342	0
2	2.42483	1.341	0
3	3.67002	1.342	0
4	4.9152	1.34	0
5	6.13417	1.34	0
6	7.37935	1.345	0
7	8.62454	1.343	0
8	9.86972	1.345	0
9	11.1149	1.344	0
10	12.3601	1.344	0
11	13.6053	1.344	0
12	14.8505	1.344	0
13	16.0956	1.344	0
14	17.3408	1.345	0
15	18.586	1.347	0
16	19.8312	1.347	0
17	21.0764	1.348	0
18	22.3216	1.346	0
19	23.5667	1.346	0
20	24.8119	1.348	0
21	26.0571	1.347	0
22	27.3023	1.348	0
23	28.5475	1.349	0
24	29.7927	1.348	0
25	31.0378	1.299	-100.1
26	32.283	1.276	-100.1
27	33.5282	1.259	-100.1
28	34.7734	1.243	-100.1
29	36.0186	1.227	-100.1
30	37.2638	1.218	-100.1
31	38.509	1.207	-100.1
32	39.7541	1.198	-100.1
33	40.9993	1.191	-100.1
34	42.2445	1.181	-100.1
35	43.4897	1.174	-100.1
36	44.7349	1.17	-100.1
37	45.9801	1.165	-100.1
38	47.2252	1.158	-100.1
39	48.4704	1.156	-100.1
40	49.7156	1.152	-100.1
41	50.9608	1.149	-100.1
42	52.206	1.149	-100.1
43	53.4512	1.146	-100.1
44	54.6963	1.143	-100.1
45	55.9415	1.142	-100.1
46	57.1867	1.139	-100.1
47	58.4319	1.136	-100.1
48	59.6771	1.138	-100.1
49	60.9223	1.138	-100.1
50	62.1675	1.138	-100.1
51	63.4126	1.137	-100.1
52	64.6578	1.136	-100.1
53	65.903	1.133	-100.1
54	67.1482	1.135	-100.1
55	68.3934	1.137	-100.1
56	69.6386	1.134	-100.1
57	70.8837	1.133	-100.1
58	72.1289	1.135	-100.1
59	73.3741	1.133	-100.1
60	74.6193	1.131	-100.1
61	75.8645	1.133	-100.1
62	77.1097	1.133	-100.1
63	78.3548	1.133	-100.1
64	79.6	1.133	-100.1
65	80.8452	1.133	-100.1
66	82.0904	1.13	-100.1
67	83.3356	1.131	-100.1
68	84.5808	1.132	-100.1
69	85.59	1.134	-100.1
70	86.8221	1.132	-100.1
71	88.0673	1.133	-100.1
72	89.3125	1.133	-100.1
73	90.5576	1.13	-100.1
74	91.8028	1.131	-100.1
75	93.048	1.131	-100.1
76	94.2932	1.131	-100.1
77	95.5384	1.131	-100.1
78	96.7836	1.131	-100.1
79	98.0287	1.13	-100.1
80	99.2739	1.134	-100.1
81	100.519	1.132	-100.1
82	101.764	1.131	-100.1
83	103.009	1.133	-100.1
84	104.255	1.13	-100.1
85	105.5	1.13	-100.1
86	106.745	1.131	-100.1
87	107.99	1.132	-100.1
88	109.235	1.132	-100.1
89	110.481	1.131	-100.1
90	111.726	1.13	-100.1
91	112.971	1.131	-100.1
92	114.216	1.131	-100.1
93	115.461	1.129	-100.1
94	116.707	1.13	-100.1
95	117.952	1.132	-100.1
96	119.197	1.13	-100.1
97	120.442	1.131	-100.1
98	121.687	1.134	-100.1
99	122.932	1.132	-100.1
100	124.178	1.132	-100.1
101	125.423	1.134	-100.1
102	126.668	1.131	-100.1
103	127.913	1.132	-100.1
104	129.158	1.131	-100.1
105	130.404	1.133	-100.1
106	131.649	1.133	-100.1
107	132.894	1.131	-100.1
108	134.139	1.132	-100.1
109	135.384	1.13	-100.1
110	136.629	1.132	-100.1
111	137.875	1.131	-100.1
112	139.12	1.133	-100.1
113	140.365	1.132	-100.1
114	141.61	1.129	-100.1
115	142.855	1.134	-100.1
116	144.101	1.131	-100.1
117	145.346	1.132	-100.1
118	146.591	1.133	-100.1
119	147.836	1.133	-100.1
120	149.081	1.13	-100.1
121	150.326	1.132	-100.1
122	151.572	1.132	-100.1
123	152.817	1.131	-100.1
124	154.062	1.13	-100.1
125	155.307	1.131	-100.1
126	156.552	1.131	-100.1
127	157.798	1.133	-100.1
128	159.043	1.129	-100.1
129	160.288	1.131	-100.1
130	161.533	1.132	-100.1
131	162.778	1.133	-100.1
132	164.024	1.133	-100.1
133	165.269	1.129	-100.1
134	166.514	1.133	-100.1
135	167.759	1.131	-100.1
136	169.017	1.131	-100.1
137	170.249	1.132	-100.1
138	171.495	1.13	-100.1
139	172.74	1.132	-100.1
140	173.985	1.13	-100.1
141	175.23	1.131	-100.1
142	176.475	1.133	-100.1
143	177.721	1.132	-100.1
144	178.966	1.132	-100.1
145	180.211	1.13	-100.1
146	181.456	1.132	-100.1
147	182.701	1.131	-100.1
148	183.946	1.132	-100.1
149	185.192	1.132	-100.1
150	186.437	1.131	-100.1
151	187.682	1.13	-100.1
152	188.927	1.13	-100.1
153	190.172	1.13	-100.1
154	191.418	1.131	-100.1
155	192.663	1.13	-100.1
156	193.908	1.131	-100.1
157	195.153	1.132	-100.1
158	196.398	1.131	-100.1
159	197.643	1.131	-100.1
160	198.889	1.131	-100.1
161	200.134	1.133	-100.1
162	201.379	1.13	-100.1
163	202.624	1.131	-100.1
164	203.869	1.131	-100.1
165	205.115	1.131	-100.1
166	206.36	1.13	-100.1
167	207.605	1.129	-100.1
168	208.85	1.128	-100.1
169	210.095	1.131	-100.1
170	211.34	1.129	-100.1
171	212.586	1.132	-100.1
172	213.831	1.129	-100.1
173	215.076	1.132	-100.1
174	216.321	1.131	-100.1
175	217.566	1.132	-100.1
176	218.812	1.13	-100.1
177	220.057	1.132	-100.1
178	221.302	1.13	-100.1
179	222.547	1.131	-100.1
180	223.792	1.132	-100.1
181	225.038	1.131	-100.1
182	226.283	1.129	-100.1
183	227.528	1.131	-100.1
184	228.773	1.131	-100.1
185	230.018	1.127	-100.1
186	231.263	1.13	-100.1
187	232.509	1.13	-100.1
188	233.754	1.129	-100.1
189	234.999	1.13	-100.1
190	236.244	1.132	-100.1
191	237.489	1.131	-100.1
192	238.735	1.132	-100.1
193	239.98	1.129	-100.1
194	241.225	1.132	-100.1
195	242.47	1.13	-100.1
196	243.715	1.132	-100.1
197	244.96	1.129	-100.1
198	246.206	1.131	-100
199	247.451	1.129	-100.1
200	248.696	1.13	-100.1
201	249.941	1.132	-100.1
202	251.186	1.13	-100.1
203	252.432	1.131	-100.1
204	253.677	1.132	-100.1
205	254.922	1.131	-100.1
206	256.167	1.131	-100.1
207	257.412	1.129	-100.1
208	258.657	1.128	-100.1
209	259.903	1.132	-100
210	261.148	1.129	-100.1
211	262.393	1.132	-100.1
212	263.638	1.128	-100.1
213	264.883	1.128	-100.1
214	266.129	1.132	-100.1
215	267.374	1.13	-100.1
216	268.619	1.13	-100.1
217	269.864	1.132	-100.1
218	271.109	1.132	-100.1
219	272.355	1.132	-100.1
220	273.6	1.132	-100.1
221	274.845	1.13	-100.1
222	276.09	1.129	-100
223	277.335	1.129	-100
224	278.58	1.13	-100.1
225	279.826	1.129	-100.1
226	281.071	1.132	-100.1
227	282.316	1.129	-100.1
228	283.561	1.128	-100.1
229	284.806	1.13	-100.1
230	286.052	1.129	-100.1
231	287.297	1.131	-100.1
232	288.542	1.129	-100.1
233	289.787	1.131	-100.1
234	291.032	1.127	-100.1
235	292.277	1.131	-100.1
236	293.523	1.13	-100.1
237	294.768	1.13	-100.1
238	296.013	1.13	-100.1
239	297.258	1.129	-100.1
240	298.503	1.129	-100.1
241	299.749	1.13	-100.1
242	300.994	1.132	-100.1
243	302.239	1.13	-100.1
244	303.484	1.129	-100.1
245	304.729	1.133	-100.1
246	305.974	1.131	-100.1
247	307.22	1.131	-100.1
248	308.465	1.13	-100.1
249	309.71	1.129	-100.1
250	310.955	1.131	-100.1
251	312.2	1.128	-100.1
252	313.446	1.13	-100.1
253	314.691	1.129	-100.1
254	315.936	1.127	-100.1
255	317.181	1.131	-100.1
256	318.426	1.129	-100.1
257	319.672	1.129	-100.1
258	320.917	1.128	-100.1
259	322.162	1.128	-100.1
260	323.407	1.13	-100.1
261	324.652	1.128	-100.1
262	325.897	1.131	-100.1
263	327.143	1.128	-100.1
264	328.388	1.13	-100.1
265	329.633	1.131	-100.1
266	330.878	1.13	-100.1
267	332.123	1.13	-100.1
268	333.369	1.129	-100.1
269	334.614	1.132	-100.1
270	335.872	1.128	-100.1
271	337.104	1.129	-100.1
272	338.349	1.128	-100.1
273	339.594	1.127	-100.1
274	340.84	1.131	-100.1
275	342.085	1.175	0
276	343.33	1.192	0
277	344.575	1.205	0
278	345.82	1.213	0
279	347.066	1.221	0
280	348.311	1.227	0
281	349.556	1.237	0
282	350.801	1.241	0
283	352.046	1.245	0
284	353.291	1.248	0
285	354.537	1.252	0
286	355.782	1.258	0
287	357.027	1.26	0
288	358.272	1.265	0
289	359.517	1.268	0
290	360.763	1.269	0
291	362.008	1.269	0
292	363.253	1.272	0
293	364.498	1.276	0
294	365.743	1.276	0
295	366.988	1.278	0
296	368.234	1.28	0
297	369.479	1.283	0
298	370.724	1.285	0
299	371.969	1.287	0
300	373.214	1.289	0
301	374.46	1.287	0
302	375.705	1.289	0
303	376.95	1.29	0
304	378.195	1.294	0
305	379.44	1.294	0
306	380.686	1.295	0
307	381.931	1.297	0
308	383.176	1.295	0
309	384.421	1.295	0
310	385.666	1.298	0
311	386.911	1.3	0
312	388.157	1.301	0
313	389.402	1.303	0
314	390.647	1.303	0
315	391.892	1.303	0
316	393.137	1.305	0
317	394.383	1.305	0
318	395.628	1.305	0
319	396.873	1.307	0
320	398.118	1.307	0
321	399.363	1.309	0
322	400.608	1.307	0
323	401.854	1.308	0
324	403.099	1.311	0
325	404.344	1.308	0
326	405.589	1.311	0
327	406.834	1.313	0
328	408.08	1.312	0
329	409.325	1.313	0
330	410.57	1.311	0
331	411.815	1.316	0
332	413.06	1.317	0
333	414.305	1.316	0
334	415.551	1.316	0
335	416.796	1.315	0
336	418.041	1.318	0
337	419.286	1.318	0
338	420.531	1.32	0
339	421.777	1.319	0
340	423.022	1.32	0
341	424.267	1.321	0
342	425.512	1.319	0
343	426.757	1.321	0
344	428.003	1.321	0
345	429.248	1.32	0
346	430.493	1.322	0
347	431.738	1.322	0
348	432.983	1.323	0
349	434.228	1.322	0
350	435.474	1.322	0
351	436.719	1.325	0
352	437.964	1.324	0
353	439.209	1.326	0
354	440.454	1.324	0
355	441.7	1.327	0
356	442.945	1.327	0
357	444.19	1.325	0
358	445.435	1.326	0
359	446.68	1.327	0
360	447.925	1.325	0
361	449.171	1.328	0
362	450.416	1.328	0
363	451.661	1.326	0
364	452.906	1.326	0
365	454.151	1.326	0
366	455.397	1.327	0
367	456.406	1.328	0
368	457.638	1.328	0
369	458.883	1.33	0
370	460.128	1.329	0
371	461.373	1.332	0
372	462.619	1.331	0
373	463.864	1.331	0
374	465.109	1.33	0
375	466.354	1.332	0
376	467.599	1.331	0
377	468.845	1.331	0
378	470.09	1.329	0
379	471.335	1.331	0
380	472.58	1.332	0
381	473.825	1.331	0
382	475.07	1.333	0
383	476.316	1.332	0
384	477.561	1.335	0
385	478.806	1.335	0
386	480.051	1.333	0
387	481.296	1.335	0
388	482.542	1.335	0
389	483.787	1.333	0
390	485.032	1.335	0
391	486.277	1.334	0
392	487.522	1.333	0
393	488.767	1.336	0
394	490.013	1.335	0
395	491.258	1.335	0
396	492.503	1.335	0
397	493.748	1.336	0
398	494.993	1.339	0
399	496.239	1.335	0
400	497.484	1.337	0
401	498.729	1.336	0
402	499.974	1.337	0
403	501.219	1.337	0
404	502.465	1.336	0
405	503.71	1.336	0
406	504.955	1.338	0
407	506.2	1.336	0
408	507.445	1.336	0
409	508.69	1.336	0
410	509.936	1.341	0
411	511.181	1.337	0
412	512.426	1.336	0
413	513.671	1.339	0
414	514.916	1.337	0
415	516.162	1.339	0
416	517.407	1.34	0
417	518.652	1.34	0
418	519.897	1.34	0
419	521.142	1.341	0
420	522.387	1.341	0
421	523.633	1.338	0
422	524.878	1.339	0
423	526.123	1.34	0
424	527.368	1.339	0
425	528.613	1.341	0
426	529.859	1.34	0
427	531.104	1.341	0
428	532.349	1.342	0
429	533.594	1.342	0
430	534.839	1.342	0
431	536.084	1.34	0
432	537.33	1.341	0
433	538.575	1.342	0
434	539.82	1.342	0
435	541.065	1.341	0
436	542.31	1.343	0
437	543.556	1.343	0
438	544.801	1.342	0
439	546.046	1.345	0
440	547.291	1.343	0
441	548.536	1.343	0
442	549.782	1.341	0
443	551.027	1.343	0
444	552.272	1.343	0
445	553.517	1.345	0
446	554.762	1.342	0
447	556.007	1.343	0
448	557.253	1.343	0
449	558.498	1.245	-451
450	559.743	1.119	-451
451	560.988	1.045	-451
452	562.233	0.995	-451
453	563.479	0.958	-451
454	564.724	0.93	-451
455	565.969	0.911	-451
456	567.214	0.897	-451
457	568.459	0.885	-451
458	569.704	0.88	-450
459	570.95	0.873	-451
460	572.195	0.87	-451
461	573.44	0.87	-451
462	574.685	0.867	-451
463	575.93	0.865	-451
464	577.176	0.863	-451
465	578.421	0.863	-451
466	579.666	0.864	-451
467	580.911	0.863	-451
468	582.156	0.862	-451
469	583.401	0.864	-451
470	584.647	0.862	-451
471	585.892	0.863	-451
472	587.137	0.864	-451
473	588.382	0.864	-451
474	589.627	0.863	-451
475	590.873	0.863	-451
476	592.118	0.863	-451
477	593.363	0.864	-451
478	594.608	0.863	-451
479	595.853	0.864	-451
480	597.098	0.863	-451
481	598.344	0.864	-451
482	599.589	0.864	-451
483	600.834	0.864	-451
484	602.079	0.865	-451
485	603.324	0.867	-451
486	604.57	0.864	-451
487	605.815	0.864	-451
488	607.06	0.866	-451
489	608.305	0.863	-451
490	609.55	0.865	-451
491	610.796	0.864	-451
492	612.041	0.865	-451
493	613.286	0.864	-451
494	614.531	0.866	-451
495	615.776	0.864	-451
496	617.021	0.865	-451
497	618.267	0.864	-451
498	619.512	0.866	-451
499	620.757	0.864	-451
500	622.002	0.865	-451
501	623.247	0.865	-451
502	624.493	0.864	-451
503	625.738	0.865	-451
504	626.983	0.866	-451
505	628.228	0.863	-451
506	629.473	0.867	-451
507	630.718	0.865	-451
508	631.964	0.866	-451
509	633.209	0.865	-451
510	634.454	0.865	-451
511	635.699	0.865	-451
512	636.944	0.866	-451
513	638.19	0.866	-451
514	639.435	0.865	-451
515	640.68	0.866	-451
516	641.925	0.864	-451
517	643.17	0.866	-451
518	644.415	0.867	-451
519	645.661	0.865	-451
520	646.906	0.864	-451
521	648.151	0.866	-451
522	649.396	0.867	-451
523	650.641	0.865	-451
524	651.887	0.866	-451
525	653.132	0.865	-451
526	654.377	0.864	-451
527	655.622	0.866	-451
528	656.867	0.864	-451
529	658.113	0.865	-451
530	659.358	0.864	-451
531	660.603	0.866	-451
532	661.848	0.867	-451
533	663.093	0.866	-451
534	664.338	0.866	-451
535	665.584	0.865	-451
536	666.829	0.866	-451
537	668.074	0.866	-451
538	669.319	0.867	-451
539	670.564	0.865	-451
540	671.81	0.867	-451
541	673.055	0.865	-451
542	674.3	0.865	-451
543	675.545	0.865	-451
544	676.79	0.864	-451
545	678.035	0.865	-451
546	679.281	0.864	-451
547	680.526	0.866	-451
548	681.771	0.867	-451
549	683.016	0.866	-451
550	684.261	0.865	-451
551	685.507	0.866	-451
552	686.752	0.865	-451
553	687.997	0.865	-451
554	689.242	0.864	-451
555	690.487	0.866	-451
556	691.732	0.865	-451
557	692.978	0.866	-451
558	694.223	0.866	-451
559	695.468	0.865	-451
560	696.713	0.864	-451
561	697.958	0.865	-451
562	699.204	0.865	-451
563	700.449	0.865	-451
564	701.694	0.866	-451
565	702.939	0.866	-451
566	704.184	0.865	-451
567	705.43	0.865	-451
568	706.675	0.864	-451
569	707.92	0.866	-451
570	709.165	0.867	-451
571	710.41	0.864	-451
572	711.655	0.865	-451
573	712.901	0.867	-451
574	714.146	0.866	-451
575	715.391	0.867	-451
576	716.636	0.864	-451
577	717.881	0.867	-451
578	719.127	0.865	-451
579	720.372	0.865	-451
580	721.617	0.866	-451
581	722.862	0.865	-451
582	724.107	0.865	-451
583	725.352	0.864	-451
584	726.598	0.866	-451
585	727.843	0.864	-451
586	729.088	0.865	-451
587	730.333	0.865	-451
588	731.578	0.867	-451
589	732.824	0.866	-451
590	734.069	0.864	-451
591	735.314	0.866	-451
592	736.559	0.867	-451
593	737.804	0.865	-451
594	739.049	0.865	-451
595	740.295	0.867	-451
596	741.54	0.867	-451
597	742.785	0.867	-451
598	744.03	0.866	-451
599	745.275	0.866	-451
600	746.521	0.867	-451
601	747.766	0.866	-451
602	749.011	0.864	-451
603	750.256	0.867	-451
604	751.501	0.867	-451
605	752.746	0.866	-451
606	753.992	0.864	-451
607	755.237	0.864	-451
608	756.482	0.865	-451
609	757.727	0.866	-451
610	758.972	0.867	-451
611	760.218	0.866	-451
612	761.463	0.866	-451
613	762.708	0.865	-451
614	763.953	0.866	-451
615	765.198	0.867	-451
616	766.444	0.865	-451
617	767.689	0.866	-451
618	768.934	0.867	-451
619	770.179	0.866	-451
620	771.424	0.864	-451
621	772.669	0.867	-451
622	773.915	0.864	-451
623	775.16	0.865	-451
624	776.405	0.865	-451
625	777.65	0.865	-451
626	778.895	0.866	-451
627	780.141	0.866	-451
628	781.386	0.864	-451
629	782.631	0.864	-451
630	783.876	0.865	-451
631	785.121	0.866	-451
632	786.366	0.867	-451
633	787.612	0.865	-451
634	788.857	0.865	-451
635	790.102	0.866	-451
636	791.347	0.865	-451
637	792.592	0.864	-451
638	793.838	0.866	-451
639	795.083	0.866	-451
640	796.328	0.866	-451
641	797.573	0.866	-451
642	798.818	0.865	-451
643	800.063	0.865	-451
644	801.309	0.865	-451
645	802.554	0.866	-451
646	803.799	0.866	-451
647	805.044	0.866	-451
648	806.289	0.864	-451
649	807.535	0.865	-451
650	808.78	0.866	-451
651	810.025	0.866	-451
652	811.27	0.867	-451
653	812.515	0.863	-451
654	813.761	0.865	-451
655	815.006	0.865	-451
656	816.251	0.864	-451
657	817.496	0.864	-451
658	818.741	0.866	-451
659	819.986	0.866	-451
660	821.232	0.865	-451
661	822.477	0.866	-451
662	823.722	0.866	-451
663	824.967	0.864	-451
664	826.212	0.865	-451
665	827.458	0.866	-451
666	828.703	0.864	-451
667	829.948	0.866	-451
668	831.193	0.866	-451
669	832.438	0.864	-451
670	833.683	0.865	-451
671	834.929	0.865	-451
672	836.174	0.865	-451
673	837.419	0.865	-451
674	838.664	0.865	-451
675	839.909	0.865	-451
676	841.155	0.864	-451
677	842.4	0.866	-451
678	843.645	0.865	-451
679	844.89	0.865	-451
680	846.135	0.866	-451
681	847.38	0.867	-451
682	848.626	0.864	-451
683	849.871	0.866	-451
684	851.116	0.865	-451
685	852.361	0.865	-451
686	853.606	0.864	-451
687	854.852	0.865	-451
688	856.097	0.865	-451
689	857.342	0.864	-451
690	858.587	1.052	0
691	859.832	1.096	0
692	861.078	1.131	0
693	862.323	1.158	0
694	863.568	1.178	0
695	864.813	1.196	0
696	866.058	1.209	0
697	867.303	1.217	0
698	868.549	1.223	0
699	869.794	1.229	0
700	871.039	1.237	0
701	872.284	1.239	0
702	873.529	1.246	0
703	874.775	1.245	0
704	876.02	1.249	0
705	877.265	1.252	0
706	878.51	1.253	0
707	879.755	1.255	0
708	881	1.255	0
709	882.246	1.258	0
710	883.491	1.261	0
711	884.736	1.26	0
712	885.981	1.265	0
713	887.226	1.263	0
714	888.472	1.266	0
715	889.717	1.268	0
716	890.962	1.267	0
717	892.207	1.27	0
718	893.452	1.272	0
719	894.697	1.272	0
720	895.943	1.273	0
721	897.188	1.272	0
722	898.433	1.276	0
723	899.678	1.274	0
724	900.923	1.275	0
725	902.169	1.278	0
726	903.414	1.279	0
727	904.659	1.28	0
728	905.904	1.279	0
729	907.149	1.283	0
730	908.394	1.28	0
731	909.64	1.283	0
732	910.885	1.285	0
733	912.13	1.284	0
734	913.375	1.283	0
735	914.62	1.283	0
736	915.866	1.286	0
737	917.111	1.287	0
738	918.356	1.287	0
739	919.601	1.287	0
740	920.846	1.288	0
741	922.092	1.289	0
742	923.337	1.289	0
743	924.582	1.289	0
744	925.827	1.29	0
745	927.072	1.295	0
746	928.317	1.294	0
747	929.563	1.295	0
748	930.808	1.296	0
749	932.053	1.294	0
750	933.298	1.295	0
751	934.543	1.299	0
752	935.789	1.298	0
753	937.034	1.297	0
754	938.279	1.297	0
755	939.524	1.298	0
756	940.769	1.298	0
757	942.014	1.3	0
758	943.26	1.299	0
759	944.505	1.299	0
760	945.75	1.299	0
761	946.995	1.302	0
762	948.24	1.301	0
763	949.486	1.301	0
764	950.731	1.302	0
765	951.976	1.303	0
766	953.221	1.301	0
767	954.466	1.305	0
768	955.711	1.303	0
769	956.957	1.304	0
770	958.202	1.305	0
771	959.447	1.307	0
772	960.692	1.308	0
773	961.937	1.308	0
774	963.183	1.306	0
775	964.428	1.307	0
776	965.673	1.306	0
777	966.918	1.307	0
778	968.163	1.308	0
779	969.409	1.307	0
780	970.654	1.308	0
781	971.899	1.311	0
782	973.144	1.311	0
783	974.389	1.309	0
784	975.634	1.311	0
785	976.88	1.311	0
786	978.125	1.311	0
787	979.37	1.31	0
788	980.615	1.312	0
789	981.86	1.31	0
790	983.106	1.314	0
791	984.351	1.315	0
792	985.596	1.311	0
793	986.841	1.315	0
794	988.086	1.314	0
795	989.331	1.316	0
796	990.577	1.313	0
797	991.822	1.316	0
798	993.067	1.315	0
799	994.312	1.316	0
800	995.557	1.314	0
801	996.803	1.314	0
802	998.048	1.317	0
803	999.293	1.315	0
804	1000.54	1.318	0
805	1001.78	1.315	0
806	1003.03	1.316	0
807	1004.27	1.317	0
808	1005.52	1.318	0
809	1006.76	1.316	0
810	1008.01	1.319	0
811	1009.25	1.319	0
812	1010.5	1.319	0
813	1011.74	1.317	0
814	1012.99	1.32	0
815	1014.24	1.321	0
816	1015.48	1.318	0
817	1016.73	1.319	0
818	1017.97	1.321	0
819	1019.22	1.321	0
820	1020.46	1.319	0
821	1021.71	1.321	0
822	1022.95	1.319	0
823	1024.2	1.321	0
824	1025.44	1.321	0
825	1026.69	1.321	0
826	1027.93	1.321	0
827	1029.18	1.321	0
828	1030.42	1.321	0
829	1031.67	1.323	0
830	1032.91	1.321	0
831	1034.16	1.322	0
832	1035.4	1.322	0
833	1036.65	1.323	0
834	1037.89	1.324	0
835	1039.14	1.324	0
836	1040.38	1.324	0
837	1041.63	1.326	0
838	1042.87	1.325	0
839	1044.12	1.323	0
840	1045.36	1.323	0
841	1046.61	1.322	0
842	1047.86	1.323	0
843	1049.1	1.322	0
844	1050.35	1.324	0
845	1051.59	1.326	0
846	1052.84	1.327	0
847	1054.08	1.324	0
848	1055.33	1.326	0
849	1056.57	1.327	0
850	1057.82	1.328	0
851	1059.06	1.325	0
852	1060.31	1.326	0
853	1061.55	1.327	0
854	1062.8	1.326	0
855	1064.04	1.326	0
856	1065.29	1.325	0
857	1066.53	1.327	0
858	1067.78	1.326	0
859	1069.02	1.327	0
860	1070.27	1.328	0
861	1071.51	1.329	0
862	1072.76	1.327	0
863	1074	1.328	0
864	1075.25	1.327	0
865	1076.49	1.326	0
866	1077.74	1.33	0
867	1078.98	1.327	0
868	1080.23	1.33	0
869	1081.48	1.331	0
870	1082.72	1.328	0
871	1083.97	1.327	0
872	1085.21	1.039	-902
873	1086.46	0.867	-902
874	1087.7	0.777	-902
875	1088.95	0.723	-903
876	1090.19	0.69	-902
877	1091.44	0.67	-903
878	1092.68	0.657	-902
879	1093.93	0.651	-902
880	1095.17	0.648	-902
881	1096.42	0.645	-902
882	1097.66	0.643	-902
883	1098.91	0.641	-902
884	1100.15	0.642	-902
885	1101.4	0.642	-902
886	1102.64	0.643	-902
887	1103.89	0.644	-902
888	1105.13	0.642	-902
889	1106.38	0.643	-902
890	1107.62	0.643	-902
891	1108.87	0.644	-902
892	1110.11	0.643	-902
893	1111.36	0.644	-902
894	1112.6	0.644	-903
895	1113.85	0.646	-902
896	1115.1	0.646	-902
897	1116.34	0.646	-902
898	1117.59	0.646	-903
899	1118.83	0.646	-903
900	1120.08	0.645	-902
901	1121.32	0.646	-903
902	1122.57	0.645	-902
903	1123.81	0.645	-903
904	1125.06	0.646	-903
905	1126.3	0.647	-902
906	1127.55	0.646	-902
907	1128.79	0.646	-902
908	1130.04	0.648	-902
909	1131.28	0.647	-903
910	1132.53	0.647	-902
911	1133.77	0.648	-902
912	1135.02	0.648	-903
913	1136.26	0.648	-902
914	1137.51	0.647	-902
915	1138.75	0.648	-902
916	1140	0.647	-902
917	1141.24	0.648	-902
918	1142.49	0.647	-902
919	1143.73	0.647	-902
920	1144.98	0.648	-903
921	1146.22	0.648	-902
922	1147.47	0.649	-902
923	1148.72	0.65	-902
924	1149.96	0.649	-902
925	1151.21	0.649	-903
926	1152.45	0.649	-903
927	1153.7	0.648	-902
928	1154.94	0.649	-902
929	1156.19	0.649	-902
930	1157.43	0.648	-902
931	1158.68	0.65	-902
932	1159.92	0.651	-902
933	1161.17	0.651	-902
934	1162.41	0.65	-902
935	1163.66	0.65	-902
936	1164.9	0.65	-902
937	1166.15	0.649	-902
938	1167.39	0.649	-902
939	1168.64	0.649	-902
940	1169.88	0.65	-902
941	1171.13	0.649	-902
942	1172.37	0.649	-902
943	1173.62	0.649	-902
944	1174.86	0.652	-902
945	1176.11	0.649	-902
946	1177.35	0.649	-902
947	1178.6	0.649	-903
948	1179.84	0.649	-903
949	1181.09	0.65	-902
950	1182.33	0.65	-902
951	1183.58	0.649	-902
952	1184.83	0.651	-902
953	1186.07	0.649	-902
954	1187.32	0.649	-903
955	1188.56	0.65	-902
956	1189.81	0.649	-902
957	1191.05	0.649	-902
958	1192.3	0.651	-902
959	1193.54	0.649	-902
960	1194.79	0.649	-902
961	1196.03	0.65	-902
962	1197.28	0.65	-902
963	1198.52	0.65	-902
964	1199.77	0.651	-902
965	1201.01	0.651	-902
966	1202.26	0.649	-902
967	1203.5	0.651	-902
968	1204.75	0.649	-902
969	1205.99	0.65	-902
970	1207.24	0.651	-902
971	1208.48	0.649	-902
972	1209.73	0.65	-902
973	1210.97	0.651	-902
974	1212.22	0.65	-902
975	1213.46	0.65	-903
976	1214.71	0.65	-902
977	1215.95	0.651	-902
978	1217.2	0.65	-902
979	1218.45	0.65	-903
980	1219.69	0.651	-902
981	1220.94	0.649	-902
982	1222.18	0.65	-903
983	1223.43	0.65	-903
984	1224.67	0.649	-903
985	1225.92	0.649	-902
986	1227.16	0.65	-902
987	1228.41	0.65	-902
988	1229.65	0.649	-902
989	1230.9	0.65	-902
990	1232.14	0.652	-902
991	1233.39	0.649	-902
992	1234.63	0.649	-902
993	1235.88	0.651	-902
994	1237.12	0.649	-902
995	1238.37	0.649	-903
996	1239.61	0.65	-902
997	1240.86	0.656	-903
998	1242.1	0.649	-903
999	1243.35	0.65	-902
1000	1244.59	0.652	-903
1001	1245.84	0.65	-902
1002	1247.08	0.651	-902
1003	1248.33	0.65	-902
1004	1249.57	0.651	-902
1005	1250.82	0.651	-902
1006	1252.07	0.651	-902
1007	1253.31	0.65	-902
1008	1254.56	0.65	-902
1009	1255.8	0.65	-903
1010	1257.05	0.651	-902
1011	1258.29	0.649	-902
1012	1259.54	0.65	-902
1013	1260.78	0.65	-902
1014	1262.03	0.65	-902
1015	1263.27	0.649	-902
1016	1264.52	0.649	-902
1017	1265.76	0.652	-902
1018	1267.01	0.65	-902
1019	1268.25	0.651	-902
1020	1269.5	0.652	-902
1021	1270.74	0.65	-902
1022	1271.99	0.65	-902
1023	1273.23	0.65	-902
1024	1274.48	0.651	-903
1025	1275.72	0.651	-902
1026	1276.97	0.65	-903
1027	1278.21	0.65	-902
1028	1279.46	0.651	-903
1029	1280.7	0.651	-902
1030	1281.95	0.65	-902
1031	1283.19	0.649	-902
1032	1284.44	0.65	-902
1033	1285.69	0.651	-902
1034	1286.93	0.65	-902
1035	1288.18	0.65	-902
1036	1289.42	0.65	-902
1037	1290.67	0.651	-902
1038	1291.91	0.65	-902
1039	1293.16	0.652	-903
1040	1294.4	0.646	-903
1041	1295.65	0.651	-902
1042	1296.89	0.65	-903
1043	1298.14	0.653	-902
1044	1299.38	0.651	-902
1045	1300.63	0.651	-902
1046	1301.87	0.65	-902
1047	1303.12	0.65	-902
1048	1304.36	0.651	-902
1049	1305.61	0.652	-902
1050	1306.85	0.651	-902
1051	1308.1	0.65	-902
1052	1309.34	0.65	-902
1053	1310.59	0.65	-902
1054	1311.83	0.652	-902
1055	1313.08	0.652	-902
1056	1314.32	0.652	-902
1057	1315.57	0.65	-902
1058	1316.81	0.652	-902
1059	1318.06	0.651	-902
1060	1319.31	0.651	-902
1061	1320.55	0.651	-903
1062	1321.8	0.651	-903
1063	1323.04	0.651	-902
1064	1324.29	0.651	-903
1065	1325.53	0.651	-902
1066	1326.78	0.65	-903
1067	1328.02	0.651	-902
1068	1329.27	0.651	-902
1069	1330.51	0.65	-902
1070	1331.76	0.65	-902
1071	1333	0.65	-902
1072	1334.25	0.651	-902
1073	1335.49	0.65	-902
1074	1336.74	0.651	-902
1075	1337.98	0.651	-902
1076	1339.23	0.652	-902
1077	1340.47	0.651	-902
1078	1341.72	0.65	-902
1079	1342.96	0.652	-902
1080	1344.21	0.651	-902
1081	1345.45	0.651	-903
1082	1346.7	0.65	-902
1083	1347.94	0.642	-902
1084	1349.19	0.652	-902
1085	1350.43	0.65	-902
1086	1351.68	0.652	-902
1087	1352.93	0.65	-902
1088	1354.17	0.651	-902
1089	1355.42	0.65	-903
1090	1356.66	0.652	-902
1091	1357.91	0.649	-902
1092	1359.15	0.649	-902
1093	1360.4	0.652	-902
1094	1361.64	0.651	-903
1095	1362.89	0.651	-902
1096	1364.13	0.65	-903
1097	1365.38	0.65	-902
1098	1366.62	0.65	-902
1099	1367.87	0.65	-903
1100	1369.11	0.65	-902
1101	1370.36	0.65	-902
1102	1371.6	0.651	-902
1103	1372.85	0.648	-902
1104	1374.09	0.65	-902
1105	1375.34	0.65	-902
1106	1376.58	0.652	-902
1107	1377.83	0.651	-902
1108	1379.07	0.652	-902
1109	1380.32	0.649	-902
1110	1381.56	0.651	-902
1111	1382.81	0.65	-903
1112	1384.05	0.988	0
1113	1385.3	1.058	0
1114	1386.55	1.108	0
1115	1387.79	1.147	0
1116	1389.04	1.175	0
1117	1390.28	1.193	0
1118	1391.53	1.206	0
1119	1392.77	1.214	0
1120	1394.02	1.218	0
1121	1395.26	1.221	0
1122	1396.51	1.225	0
1123	1397.75	1.23	0
1124	1399	1.227	0
1125	1400.24	1.231	0
1126	1401.49	1.233	0
1127	1402.73	1.234	0
1128	1403.98	1.235	0
1129	1405.22	1.239	0
1130	1406.47	1.24	0
1131	1407.71	1.239	0
1132	1408.96	1.244	0
1133	1410.2	1.242	0
1134	1411.45	1.244	0
1135	1412.69	1.245	0
1136	1413.94	1.244	0
1137	1415.18	1.244	0
1138	1416.43	1.249	0
1139	1417.67	1.248	0
1140	1418.92	1.25	0
1141	1420.17	1.25	0
1142	1421.41	1.25	0
1143	1422.66	1.251	0
1144	1423.9	1.253	0
1145	1425.15	1.253	0
1146	1426.39	1.252	0
1147	1427.64	1.254	0
1148	1428.88	1.255	0
1149	1430.13	1.257	0
1150	1431.37	1.256	0
1151	1432.62	1.258	0
1152	1433.86	1.258	0
1153	1435.11	1.259	0
1154	1436.35	1.258	0
1155	1437.6	1.26	0
1156	1438.84	1.259	0
1157	1440.09	1.26	0
1158	1441.33	1.261	0
1159	1442.58	1.262	0
1160	1443.82	1.263	0
1161	1445.07	1.263	0
1162	1446.31	1.265	0
1163	1447.56	1.264	0
1164	1448.8	1.265	0
1165	1450.05	1.265	0
1166	1451.29	1.268	0
1167	1452.54	1.267	0
1168	1453.79	1.268	0
1169	1455.03	1.268	0
1170	1456.28	1.267	0
1171	1457.52	1.27	0
1172	1458.77	1.269	0
1173	1460.01	1.271	0
1174	1461.26	1.269	0
1175	1462.5	1.27	0
1176	1463.75	1.273	0
1177	1464.99	1.27	0
1178	1466.24	1.27	0
1179	1467.48	1.273	0
1180	1468.73	1.274	0
1181	1469.97	1.275	0
1182	1471.22	1.275	0
1183	1472.46	1.274	0
1184	1473.71	1.276	0
1185	1474.95	1.274	0
1186	1476.2	1.276	0
1187	1477.44	1.275	0
1188	1478.69	1.276	0
1189	1479.93	1.275	0
1190	1481.18	1.278	0
1191	1482.42	1.278	0
1192	1483.67	1.277	0
1193	1484.91	1.279	0
1194	1486.16	1.281	0
1195	1487.41	1.277	0
1196	1488.65	1.281	0
1197	1489.9	1.28	0
1198	1491.14	1.282	0
1199	1492.39	1.28	0
1200	1493.63	1.281	0
1201	1494.88	1.283	0
1202	1496.12	1.283	0
1203	1497.37	1.282	0
1204	1498.61	1.284	0
1205	1499.86	1.281	0
1206	1501.1	1.285	0
1207	1502.35	1.286	0
1208	1503.59	1.283	0
1209	1504.84	1.284	0
1210	1506.08	1.284	0
1211	1507.33	1.287	0
1212	1508.57	1.286	0
1213	1509.82	1.287	0
1214	1511.06	1.285	0
1215	1512.31	1.287	0
1216	1513.55	1.287	0
1217	1514.8	1.287	0
1218	1516.04	1.288	0
1219	1517.29	1.286	0
1220	1518.53	1.288	0
1221	1519.78	1.287	0
1222	1521.03	1.287	0
1223	1522.27	1.289	0
1224	1523.52	1.29	0
1225	1524.76	1.29	0
1226	1526.01	1.288	0
1227	1527.25	1.289	0
1228	1528.5	1.288	0
1229	1529.74	1.289	0
1230	1530.99	1.289	0
1231	1532.23	1.292	0
1232	1533.48	1.291	0
1233	1534.72	1.289	0
1234	1535.97	1.289	0
1235	1537.21	1.292	0
1236	1538.46	1.291	0
1237	1539.7	1.293	0
1238	1540.95	1.292	0
1239	1542.19	1.291	0
1240	1543.44	1.291	0
1241	1544.68	1.29	0
1242	1545.93	1.294	0
1243	1547.17	1.294	0
1244	1548.42	1.292	0
1245	1549.66	1.294	0
1246	1550.91	1.293	0
1247	1552.15	1.292	0
1248	1553.4	1.292	0
1249	1554.64	1.293	0
1250	1555.89	1.295	0
1251	1557.14	1.294	0
1252	1558.38	1.295	0
1253	1559.63	1.294	0
1254	1560.87	1.298	0
1255	1562.12	1.297	0
1256	1563.36	1.297	0
1257	1564.61	1.297	0
1258	1565.85	1.297	0
1259	1567.1	1.297	0
1260	1568.34	1.297	0
1261	1569.59	1.299	0
1262	1570.83	1.298	0
1263	1572.08	1.296	0
1264	1573.32	1.299	0
1265	1574.57	1.299	0
1266	1575.81	1.298	0
1267	1577.06	1.299	0
1268	1578.32	1.297	0
1269	1579.55	1.298	0
1270	1580.79	1.298	0
1271	1582.04	1.3	0
1272	1583.28	1.298	0
1273	1584.53	1.3	0
1274	1585.77	1.299	0
1275	1587.02	1.3	0
1276	1588.26	1.301	0
1277	1589.51	1.301	0
1278	1590.76	1.298	0
1279	1592	1.298	0
1280	1593.25	1.299	0
1281	1594.49	1.3	0
1282	1595.74	1.3	0
1283	1596.98	1.302	0
1284	1598.23	1.3	0
1285	1599.47	1.3	0
1286	1600.72	1.301	0
1287	1601.96	1.301	0
1288	1603.21	1.3	0
1289	1604.45	1.3	0
1290	1605.7	1.299	0
1291	1606.94	1.301	0
1292	1608.19	1.303	0
1293	1609.43	1.302	0
1294	1610.68	1.304	0
1295	1611.92	1.304	0
1296	1613.17	1.303	0
1297	1614.41	1.302	0
1298	1615.66	1.302	0
1299	1616.9	1.302	0
1300	1618.15	1.304	0
1301	1619.39	1.303	0
1302	1620.64	1.303	0
1303	1621.88	1.303	0
1304	1623.13	1.304	0
1305	1624.38	1.303	0
1306	1625.62	1.303	0
1307	1626.87	1.302	0
1308	1628.11	1.303	0
1309	1629.36	1.305	0
1310	1630.6	1.305	0
1311	1631.85	1.306	0
1312	1633.09	1.304	0
1313	1634.34	1.304	0
1314	1635.58	1.305	0
1315	1636.83	1.305	0
1316	1638.07	1.305	0
1317	1639.32	1.304	0
1318	1640.56	1.304	0
1319	1641.81	1.307	0
1320	1643.05	1.305	0
1321	1644.3	1.306	0
1322	1645.54	1.306	0
1323	1646.79	1.306	0
1324	1648.03	1.307	0
1325	1649.28	1.307	0
1326	1650.52	1.305	0
1327	1651.77	1.308	0
1328	1653.01	1.306	0

## Sheet: VARIOUS
Sequence	Tatal Time (s)	Voltage (V)	Current (mA)
1	1.00925	1.41798	-1
2	2.25444	1.41796	-0.931123
3	3.49962	1.41796	-0.909737
4	4.74481	1.41797	-0.909737
5	5.98999	1.418	-0.96065
6	7.23517	1.41805	-1.06534
7	8.48036	1.4181	-1.21779
8	9.72554	1.41811	-1.40395
9	10.9707	1.41808	-1.60395
10	12.2159	1.418	-1.78425
11	13.4611	1.41783	-1.92687
12	14.7063	1.41763	-2.02116
13	15.9515	1.4174	-2.06512
14	17.1966	1.41718	-2.06512
15	18.4418	1.417	-2.04813
16	19.687	1.41688	-2.02628
17	20.6963	1.41683	-2.00858
18	21.9283	1.41684	-1.99965
19	23.1735	1.4169	-1.99965
20	24.4187	1.417	-1.99072
21	25.6639	1.41713	-1.97302
22	26.9091	1.41723	-1.95117
23	28.1543	1.41726	-1.93418
24	29.3995	1.41719	-1.93418
25	30.6446	1.417	-1.97889
26	31.8898	1.41663	-2.07444
27	33.135	1.41619	-2.21838
28	34.3802	1.41574	-2.39956
29	35.6254	1.41532	-2.59956
30	36.8706	1.415	-2.78074
31	38.1157	1.41489	-2.92468
32	39.3609	1.41489	-3.02023
33	40.6061	1.41493	-3.06494
34	41.8513	1.41499	-3.06494
35	43.0965	1.415	-3.04795
36	44.3417	1.41484	-3.0261
37	45.5868	1.41462	-3.0084
38	46.832	1.41438	-2.99947
39	48.0772	1.41417	-2.99947
40	49.3224	1.414	-2.99054
41	50.5676	1.41402	-2.97284
42	51.8128	1.41407	-2.951
43	53.0579	1.41412	-2.934
44	54.3031	1.41411	-2.934
45	55.5483	1.414	-2.97872
46	56.7935	1.41368	-3.07427
47	58.0387	1.41327	-3.21821
48	59.2839	1.41282	-3.39939
49	60.529	1.41238	-3.59939
50	61.7742	1.412	-3.78132
51	63.0194	1.41179	-3.92652
52	64.2646	1.41171	-4.02339
53	65.5098	1.41174	-4.06898
54	66.755	1.41185	-4.06898
55	68.0002	1.412	-4.04775
56	69.2453	1.41216	-4.01866
57	70.4905	1.41227	-3.99315
58	71.7357	1.41229	-3.97889
59	72.9809	1.41221	-3.97889
60	74.2261	1.412	-3.98422
61	75.4713	1.41163	-3.99203
62	76.7164	1.41118	-3.99928
63	77.9616	1.41073	-4.00351
64	79.2068	1.41032	-4.00351
65	80.452	1.41	-4.00264
66	81.6972	1.40989	-4.00131
67	82.9424	1.40987	-4.00005
68	84.1875	1.40992	-3.9993
69	85.4327	1.40998	-3.9993
70	86.6779	1.41	-3.9993
71	87.9231	1.40988	-3.9993
72	89.1683	1.40969	-3.9993
73	90.4135	1.40946	-3.9993
74	91.6586	1.40921	-3.9993
75	92.9038	1.409	-3.9993
76	94.149	1.40889	-3.9993
77	95.3942	1.40885	-3.9993
78	96.6394	1.40886	-3.9993
79	97.8846	1.40892	-3.9993
80	99.1298	1.409	-3.9993
81	100.375	1.40908	-3.9993
82	101.62	1.40914	-3.9993
83	102.865	1.40915	-3.9993
84	104.11	1.40911	-3.9993
85	105.356	1.409	-3.9993
86	106.601	1.40881	-3.9993
87	107.846	1.40859	-3.9993
88	109.091	1.40836	-3.9993
89	110.336	1.40815	-3.9993
90	111.582	1.408	-3.9993
91	112.827	1.40795	-3.9993
92	114.072	1.40796	-3.9993
93	115.317	1.40799	-3.9993
94	116.562	1.40801	-3.9993
95	117.808	1.408	-3.9993
96	119.053	1.4079	-3.9993
97	120.298	1.40775	-3.9993
98	121.543	1.40753	-3.9993
99	122.788	1.40728	-3.9993
100	124.033	1.407	-3.9993
101	125.279	1.40674	-3.9993
102	126.524	1.4065	-3.9993
103	127.769	1.40629	-3.9993
104	129.014	1.40612	-3.9993
105	130.259	1.406	-3.9993
106	131.505	1.40594	-3.9993
107	132.75	1.40592	-3.9993
108	133.995	1.40594	-3.9993
109	135.24	1.40597	-3.9993
110	136.485	1.406	-3.9993
111	137.73	1.40602	-3.9993
112	138.976	1.40603	-3.9993
113	140.221	1.40603	-3.9993
114	141.466	1.40602	-3.9993
115	142.711	1.406	-3.9993
116	143.956	1.406	-3.9993
117	145.202	1.406	-3.9993
118	146.447	1.406	-3.9993
119	147.692	1.406	-3.9993
120	148.937	1.406	-3.9993
121	150.182	1.40598	-3.9993
122	151.427	1.40597	-3.9993
123	152.673	1.40597	-3.9993
124	153.918	1.40598	-3.9993
125	155.163	1.406	-3.9993
126	156.408	1.40606	-3.9993
127	157.653	1.4061	-3.9993
128	158.899	1.40612	-3.9993
129	160.144	1.40609	-3.9993
130	161.389	1.406	-3.9993
131	162.634	1.40583	-3.9993
132	163.879	1.40562	-3.9993
133	165.125	1.40539	-3.9993
134	166.37	1.40518	-3.9993
135	167.615	1.405	-3.9993
136	168.86	1.40492	-3.9993
137	170.105	1.40489	-3.9993
138	171.35	1.40491	-3.9993
139	172.596	1.40495	-3.9993
140	173.841	1.405	-3.9993
141	175.086	1.40503	-3.9993
142	176.331	1.40504	-3.9993
143	177.576	1.40504	-3.9993
144	178.822	1.40502	-3.9993
145	180.067	1.405	-3.9993
146	181.312	1.40498	-3.9993
147	182.557	1.40497	-3.9993
148	183.802	1.40496	-3.9993
149	185.047	1.40498	-3.9993
150	186.293	1.405	-3.9993
151	187.538	1.40506	-3.9993
152	188.783	1.4051	-3.9993
153	190.028	1.40512	-3.9993
154	191.273	1.40509	-3.9993
155	192.519	1.405	-3.9993
156	193.764	1.40483	-3.9993
157	195.009	1.40462	-3.9993
158	196.254	1.40439	-3.9993
159	197.499	1.40418	-3.9993
160	198.744	1.404	-3.9993
161	199.99	1.40392	-3.9993
162	201.235	1.40389	-3.9993
163	202.48	1.40391	-3.9993
164	203.725	1.40395	-3.9993
165	204.97	1.404	-3.9993
166	206.216	1.40402	-3.9993
167	207.461	1.40404	-3.9993
168	208.706	1.40403	-3.9993
169	209.951	1.40402	-3.9993
170	211.196	1.404	-3.9993
171	212.441	1.404	-3.9993
172	213.687	1.404	-3.9993
173	214.932	1.404	-3.9993
174	216.177	1.404	-3.9993
175	217.422	1.404	-3.9993
176	218.667	1.404	-3.9993
177	219.913	1.404	-3.9993
178	221.158	1.404	-3.9993
179	222.403	1.404	-3.9993
180	223.648	1.404	-3.9993
181	224.893	1.404	-3.9993
182	226.139	1.404	-3.9993
183	227.384	1.404	-3.9993
184	228.629	1.404	-3.9993
185	229.874	1.404	-3.9993
186	231.119	1.404	-3.9993
187	232.364	1.404	-3.9993
188	233.61	1.404	-3.9993
189	234.855	1.404	-3.9993
190	236.1	1.404	-3.9993
191	237.345	1.40401	-3.9993
192	238.59	1.40401	-3.9993
193	239.836	1.40401	-3.9993
194	241.081	1.40401	-3.9993
195	242.326	1.404	-3.9993
196	243.571	1.40398	-3.9993
197	244.816	1.40397	-3.9993
198	246.061	1.40396	-3.9993
199	247.307	1.40398	-3.9993
200	248.552	1.404	-3.9993
201	249.797	1.40408	-3.9993
202	251.042	1.40414	-3.9993
203	252.287	1.40416	-3.9993
204	253.533	1.40411	-3.9993
205	254.778	1.404	-3.9993
206	256.023	1.40375	-3.9993
207	257.268	1.40348	-3.9993
208	258.513	1.40324	-3.9993
209	259.758	1.40307	-3.9993
210	261.004	1.403	-3.9993
211	262.249	1.40317	-3.9993
212	263.494	1.40341	-3.9993
213	264.739	1.40367	-3.9993
214	265.984	1.40388	-3.9993
215	267.23	1.404	-3.9993
216	268.475	1.40386	-3.9993
217	269.72	1.40363	-3.9993
218	270.965	1.40337	-3.9993
219	272.21	1.40314	-3.9993
220	273.456	1.403	-3.9993
221	274.701	1.40312	-3.9993
222	275.946	1.40334	-3.9993
223	277.191	1.4036	-3.9993
224	278.436	1.40384	-3.9993
225	279.681	1.404	-3.9993
226	280.927	1.40394	-3.9993
227	282.172	1.40377	-3.9993
228	283.417	1.40352	-3.9993
229	284.662	1.40325	-3.9993
230	285.907	1.403	-3.9993
231	287.153	1.40289	-3.9993
232	288.398	1.40285	-3.9993
233	289.643	1.40287	-3.9993
234	290.888	1.40293	-3.9993
235	292.133	1.403	-3.9993
236	293.378	1.40303	-3.9993
237	294.624	1.40304	-3.9993
238	295.869	1.40304	-3.9993
239	297.114	1.40302	-3.9993
240	298.359	1.403	-3.9993
241	299.604	1.403	-3.9993
242	300.85	1.403	-3.9993
243	302.095	1.403	-3.9993
244	303.34	1.403	-3.9993
245	304.585	1.403	-3.9993
246	305.83	1.403	-3.9993
247	307.075	1.403	-3.9993
248	308.321	1.403	-3.9993
249	309.566	1.403	-3.9993
250	310.811	1.403	-3.9993
251	312.056	1.403	-3.9993
252	313.301	1.403	-3.9993
253	314.547	1.403	-3.9993
254	315.792	1.403	-3.9993
255	317.037	1.403	-3.9993
256	318.282	1.40301	-3.9993
257	319.527	1.40301	-3.9993
258	320.773	1.40301	-3.9993
259	322.018	1.40301	-3.9993
260	323.263	1.403	-3.9993
261	324.508	1.40298	-3.9993
262	325.753	1.40297	-3.9993
263	326.998	1.40296	-3.9993
264	328.244	1.40298	-3.9993
265	329.489	1.403	-3.9993
266	330.734	1.40307	-3.9993
267	331.979	1.40313	-3.9993
268	333.224	1.40315	-3.9993
269	334.47	1.40311	-3.9993
270	335.715	1.403	-3.99177
271	336.96	1.40279	-3.97917
272	338.205	1.40254	-3.96592
273	339.45	1.4023	-3.95715
274	340.695	1.40211	-3.95715
275	341.941	1.402	-4.00251
276	343.186	1.40202	-4.08
277	344.431	1.40216	-4.16346
278	345.676	1.40239	-4.2202
279	346.921	1.40269	-4.2202
280	348.167	1.403	-4.06072
281	349.412	1.40332	-3.77658
282	350.657	1.40354	-3.45441
283	351.902	1.40358	-3.22085
284	353.147	1.40341	-3.22085
285	354.392	1.403	-3.65922
286	355.638	1.40263	-4.60535
287	356.883	1.402	-6.04251
288	358.128	1.40113	-7.85988
289	359.373	1.40009	-9.85988
290	360.618	1.399	-11.8408
291	361.864	1.3974	-13.4966
292	363.109	1.39636	-14.5258
293	364.354	1.39621	-14.6933
294	365.599	1.39713	-13.8933
295	366.844	1.399	-11.9656
296	368.089	1.40265	-9.29237
297	369.335	1.40571	-6.55131
298	370.58	1.40691	-4.65721
299	371.825	1.405	-4.65721
300	373.07	1.399	-7.88332
301	374.315	1.38712	-15.117
302	375.561	1.37092	-26.7573
303	376.806	1.35119	-42.745
304	378.051	1.32911	-62.545
305	379.296	1.302	-85.0849
306	380.541	1.27278	-109.103
307	381.787	1.24518	-133.172
308	383.032	1.22008	-155.854
309	384.277	1.19805	-175.854
310	385.522	1.17933	-191.949
311	386.767	1.16364	-203.594
312	388.012	1.15101	-210.761
313	389.258	1.14107	-213.912
314	390.503	1.13335	-213.912
315	391.748	1.12733	-212.316
316	392.993	1.12243	-210.181
317	394.238	1.11835	-208.346
318	395.484	1.11481	-207.34
319	396.729	1.11161	-207.34
320	397.974	1.10867	-207.71
321	399.219	1.10651	-208.235
322	400.464	1.10443	-208.702
323	401.709	1.10233	-208.963
324	402.955	1.10018	-208.963
325	404.2	1.098	-209.299
326	405.445	1.0951	-209.891
327	406.69	1.09271	-210.547
328	407.935	1.0912	-211.004
329	409.181	1.09077	-211.004
330	410.426	1.09133	-209.578
331	411.671	1.09424	-207.027
332	412.916	1.09654	-204.118
333	414.161	1.09689	-201.995
334	415.406	1.09409	-201.995
335	416.652	1.08733	-206.554
336	417.897	1.07614	-216.242
337	419.142	1.06796	-230.762
338	420.387	1.05898	-248.955
339	421.632	1.0501	-268.955
340	422.878	1.04219	-287.147
341	424.123	1.03703	-301.668
342	425.368	1.03359	-311.355
343	426.613	1.03167	-315.914
344	427.858	1.03087	-315.914
345	429.104	1.0307	-313.716
346	430.349	1.03026	-310.681
347	431.594	1.02972	-307.997
348	432.839	1.02893	-306.484
349	434.084	1.02788	-306.484
350	435.329	1.02665	-307.44
351	436.575	1.02524	-308.946
352	437.82	1.02408	-310.452
353	439.065	1.02342	-311.408
354	440.31	1.02338	-311.408
355	441.555	1.02395	-309.895
356	442.801	1.026	-307.21
357	444.046	1.02766	-304.175
358	445.291	1.0281	-301.977
359	446.536	1.02657	-301.977
360	447.781	1.02259	-306.536
361	449.026	1.01468	-316.224
362	450.272	1.00495	-330.744
363	451.517	0.994487	-348.937
364	452.762	0.984458	-368.937
365	454.007	0.975973	-387.13
366	455.252	0.971384	-401.65
367	456.498	0.969126	-411.338
368	457.743	0.968795	-415.897
369	458.988	0.96975	-415.897
370	460.233	0.971243	-413.774
371	461.478	0.971662	-410.865
372	462.723	0.97167	-408.313
373	463.969	0.971195	-406.888
374	465.214	0.970314	-406.888
375	466.459	0.969216	-407.42
376	467.704	0.968705	-408.202
377	468.949	0.96824	-408.926
378	470.195	0.967835	-409.35
379	471.44	0.967489	-409.35
380	472.685	0.967189	-409.262
381	473.93	0.966898	-409.129
382	475.175	0.966623	-409.003
383	476.421	0.966355	-408.928
384	477.666	0.966092	-408.928
385	478.911	0.965838	-408.928
386	480.156	0.965685	-408.928
387	481.401	0.965541	-408.928
388	482.646	0.965403	-408.928
389	483.892	0.965274	-408.928
390	485.137	0.965162	-408.928
391	486.382	0.965205	-408.928
392	487.627	0.965248	-408.928
393	488.872	0.965264	-408.928
394	490.118	0.965237	-408.928
395	491.363	0.965162	-408.928
396	492.608	0.965129	-408.928
397	493.853	0.965041	-408.928
398	495.098	0.964896	-408.928
399	496.343	0.964704	-408.928
400	497.589	0.964486	-408.928
401	498.834	0.964399	-408.928
402	500.079	0.964296	-408.928
403	501.324	0.964165	-408.928
404	502.569	0.964	-408.928
405	503.815	0.963811	-408.778
406	505.06	0.964009	-408.526
407	506.305	0.964089	-408.261
408	507.55	0.96397	-408.085
409	508.795	0.963635	-408.085
410	510.04	0.963135	-408.932
411	511.286	0.961746	-410.381
412	512.531	0.960761	-411.944
413	513.776	0.96057	-413.009
414	515.021	0.961383	-413.009
415	516.266	0.963135	-410.083
416	517.512	0.967631	-404.854
417	518.757	0.971215	-398.903
418	520.002	0.972347	-394.57
419	521.247	0.969707	-394.57
420	522.492	0.962459	-404.036
421	523.737	0.947555	-424.01
422	524.747	0.929278	-453.699
423	525.979	0.909915	-490.53
424	527.224	0.891739	-530.53
425	528.469	0.876766	-565.914
426	529.714	0.86964	-593.127
427	530.96	0.866529	-610.374
428	532.205	0.866135	-617.902
429	533.45	0.866725	-617.902
430	534.695	0.866464	-616.79
431	535.94	0.861668	-618.108
432	537.185	0.854069	-624.616
433	538.431	0.843842	-637.835
434	539.676	0.831624	-657.835
435	540.921	0.818389	-681.652
436	542.166	0.806305	-707.423
437	543.411	0.795061	-733.079
438	544.657	0.785281	-756.678
439	545.902	0.777414	-776.678
440	547.147	0.771687	-792.573
441	548.392	0.76838	-803.919
442	549.637	0.766893	-810.803
443	550.883	0.766745	-813.786
444	552.128	0.76738	-813.786
445	553.373	0.768253	-812.196
446	554.618	0.768546	-810.068
447	555.863	0.768452	-808.241
448	557.108	0.767945	-807.239
449	558.354	0.767129	-807.239
450	559.599	0.766192	-807.635
451	560.844	0.765993	-808.202
452	562.089	0.765865	-808.714
453	563.334	0.765766	-809.006
454	564.58	0.765656	-809.006
455	565.825	0.765506	-809.194
456	567.07	0.764968	-809.533
457	568.315	0.764527	-809.917
458	569.56	0.764313	-810.188
459	570.805	0.764411	-810.188
460	572.051	0.764819	-809.258
461	573.296	0.766327	-807.592
462	574.541	0.767509	-805.693
463	575.786	0.767817	-804.308
464	577.031	0.766786	-804.308
465	578.277	0.764132	-807.285
466	579.522	0.759019	-813.606
467	580.767	0.752768	-823.072
468	582.012	0.746093	-834.918
469	583.257	0.739789	-847.918
470	584.502	0.7346	-860.36
471	585.748	0.730876	-870.809
472	586.993	0.729174	-878.127
473	588.238	0.729516	-881.68
474	589.483	0.731553	-881.48
475	590.728	0.7346	-876.203
476	591.974	0.741482	-867.809
477	593.219	0.746194	-859.194
478	594.464	0.746881	-853.548
479	595.709	0.742641	-853.548
480	596.954	0.733913	-866.419
481	598.2	0.714637	-889.353
482	599.445	0.698951	-915.42
483	600.69	0.693418	-934.444
484	601.935	0.7038	-934.644
485	603.18	0.733913	-894.919
486	604.425	0.796157	-810.3
487	605.671	0.87289	-683.403
488	606.916	0.955556	-524.389
489	608.161	1.03357	-349.589
490	609.406	1.12067	-190.562
491	610.651	1.19303	-63.6291
492	611.897	1.22946	21.065
493	613.142	1.23587	60.9239
494	614.387	1.22199	60.9239
495	615.632	1.19933	42.3656
496	616.877	1.19453	16.9326
497	618.122	1.1953	-5.37514
498	619.368	1.20255	-17.8374
499	620.613	1.21502	-17.8374
500	621.858	1.23	-13.184
501	623.103	1.23698	-6.35178
502	624.348	1.24262	-0.0186455
503	625.594	1.24671	3.68382
504	626.839	1.24944	3.68382
505	628.084	1.25133	2.91717
506	629.329	1.25523	1.75892
507	630.574	1.25891	0.658041
508	631.819	1.26236	0
509	633.065	1.2656	0
510	634.31	1.26867	0
511	635.555	1.27184	0
512	636.8	1.2749	0
513	638.045	1.27782	0
514	639.291	1.28062	0
515	640.536	1.28333	0
516	641.781	1.28603	0
517	643.026	1.28869	0
518	644.271	1.29133	0
519	645.516	1.29399	0
520	646.762	1.29667	0
521	648.007	1.29951	0
522	649.252	1.30233	0
523	650.497	1.30505	0
524	651.742	1.30762	0
525	652.988	1.31	0
526	654.233	1.31215	0
527	655.478	1.31411	0
528	656.723	1.31592	0
529	657.968	1.31764	0
530	659.214	1.319	0
531	660.459	1.32037	0
532	661.704	1.32177	0
533	662.949	1.32318	0
534	664.194	1.3246	0
535	665.439	1.326	0
536	666.685	1.32739	0
537	667.93	1.32871	0
538	669.175	1.32992	0
539	670.42	1.33102	0
540	671.665	1.332	0
541	672.911	1.33287	0
542	674.156	1.33367	0
543	675.401	1.33443	0
544	676.646	1.3352	0
545	677.891	1.336	0
546	679.136	1.33696	0
547	680.382	1.33797	0
548	681.627	1.339	0
549	682.872	1.34002	0
550	684.117	1.341	0
551	685.362	1.34189	0
552	686.608	1.34272	0
553	687.853	1.3435	0
554	689.098	1.34426	0
555	690.343	1.345	0
556	691.588	1.34583	0
557	692.833	1.34666	0
558	694.079	1.34748	0
559	695.324	1.34826	0
560	696.569	1.349	0
561	697.814	1.34965	0
562	699.059	1.35026	0
563	700.305	1.35084	0
564	701.55	1.35142	0
565	702.795	1.352	0
566	704.04	1.35276	0
567	705.285	1.35349	0
568	706.531	1.35411	0
569	707.776	1.35461	0
570	709.021	1.355	0
571	710.266	1.35509	0
572	711.511	1.35528	0
573	712.756	1.35573	0
574	714.002	1.35661	0
575	715.247	1.358	0
576	716.492	1.36026	0
577	717.737	1.36285	0
578	718.982	1.36553	0
579	720.228	1.368	0
580	721.473	1.37	0
581	722.718	1.37097	0
582	723.963	1.37125	0
583	725.208	1.37091	0
584	726.453	1.37011	0
585	727.699	1.369	0
586	728.944	1.36838	0
587	730.189	1.36758	0
588	731.434	1.36655	0
589	732.679	1.36533	0
590	733.925	1.364	0
591	735.17	1.36171	0
592	736.415	1.3602	0
593	737.66	1.36014	0
594	738.905	1.36201	0
595	740.15	1.366	0
596	741.396	1.37362	0
597	742.641	1.38205	0
598	743.886	1.38994	0
599	745.131	1.39595	0
600	746.376	1.399	0
601	747.622	1.39665	0
602	748.867	1.39131	0
603	750.112	1.38403	0
604	751.357	1.37614	0
605	752.602	1.369	0
606	753.848	1.36522	0
607	755.093	1.36372	0
608	756.338	1.36448	0
609	757.583	1.36711	0
610	758.828	1.371	0
611	760.073	1.37492	0
612	761.319	1.3788	0
613	762.564	1.38216	0
614	763.809	1.38462	0
615	765.054	1.386	0
616	766.299	1.38603	0
617	767.545	1.38525	0
618	768.79	1.38404	0
619	770.035	1.38283	0
620	771.28	1.382	0
621	772.525	1.38244	0
622	773.77	1.38344	0
623	775.016	1.38474	0
624	776.261	1.38604	0
625	777.506	1.387	0
626	778.751	1.38693	0
627	779.996	1.38625	0
628	781.242	1.38505	0
629	782.487	1.38354	0
630	783.732	1.382	0
631	784.977	1.38077	0
632	786.222	1.38008	0
633	787.467	1.38015	0
634	788.713	1.38112	0
635	789.958	1.383	0
636	791.203	1.38601	0
637	792.448	1.38951	0
638	793.693	1.3931	0
639	794.939	1.39638	0
640	796.184	1.399	0
641	797.429	1.40032	0
642	798.674	1.40078	0
643	799.919	1.40054	0
644	801.164	1.39985	0
645	802.41	1.399	0
646	803.655	1.39857	0
647	804.9	1.39836	0
648	806.145	1.39838	0
649	807.39	1.39863	0
650	808.636	1.399	0
651	809.881	1.3993	0
652	811.126	1.39953	0
653	812.371	1.39959	0
654	813.616	1.39943	0
655	814.862	1.399	0
656	816.107	1.39827	0
657	817.352	1.39731	0
658	818.597	1.39622	0
659	819.842	1.39508	0
660	821.087	1.394	0
661	822.333	1.3932	0
662	823.578	1.39259	0
663	824.823	1.39219	0
664	826.068	1.392	0
665	827.313	1.392	0
666	828.559	1.39199	0
667	829.804	1.39218	0
668	831.049	1.39259	0
669	832.294	1.39321	0
670	833.539	1.394	0
671	834.784	1.39524	0
672	836.03	1.39628	0
673	837.275	1.39686	0
674	838.52	1.3968	0
675	839.765	1.396	0
676	841.01	1.39392	0
677	842.256	1.39153	0
678	843.501	1.38928	0
679	844.746	1.38765	0
680	845.991	1.387	0
681	847.236	1.38822	0
682	848.481	1.39044	0
683	849.727	1.39328	0
684	850.972	1.3963	0
685	852.217	1.399	0
686	853.462	1.4005	0
687	854.707	1.40118	0
688	855.953	1.40104	0
689	857.198	1.40024	0
690	858.443	1.399	0
691	859.688	1.39779	0
692	860.933	1.39662	0
693	862.179	1.39569	0
694	863.424	1.39512	0
695	864.669	1.395	0
696	865.914	1.39542	0
697	867.159	1.39618	0
698	868.404	1.39714	0
699	869.65	1.39814	0
700	870.895	1.399	0
701	872.14	1.39943	0
702	873.385	1.39959	0
703	874.63	1.39952	0
704	875.876	1.39929	0
705	877.121	1.399	0
706	878.366	1.3989	0
707	879.611	1.39885	0
708	880.856	1.39886	0
709	882.115	1.39892	0
710	883.347	1.399	0
711	884.592	1.39902	0
712	885.837	1.39903	0
713	887.082	1.39903	0
714	888.327	1.39902	0
715	889.573	1.399	0
716	890.818	1.399	0
717	892.063	1.39901	0
718	893.308	1.39901	0
719	894.553	1.399	0
720	895.798	1.399	0
721	897.044	1.399	0
722	898.289	1.39901	0
723	899.534	1.39901	0
724	900.779	1.399	0
725	902.024	1.399	0
726	903.27	1.399	0
727	904.515	1.39901	0
728	905.76	1.39901	0
729	907.005	1.399	0
730	908.25	1.399	0
731	909.496	1.399	0
732	910.741	1.39901	0
733	911.986	1.39901	0
734	913.231	1.399	0
735	914.476	1.399	0
736	915.721	1.399	0
737	916.967	1.39901	0
738	918.212	1.39901	0
739	919.457	1.399	0
740	920.702	1.399	0
741	921.947	1.399	0
742	923.193	1.39901	0
743	924.438	1.39901	0
744	925.683	1.399	0
745	926.928	1.399	0
746	928.173	1.399	0
747	929.418	1.39901	0
748	930.664	1.39901	0
749	931.909	1.399	0
750	933.154	1.399	0.149828
751	934.399	1.39967	0.400487
752	935.644	1.40011	0.664208
753	936.89	1.40017	0.838766
754	938.135	1.39978	0.838766
755	939.38	1.399	-0.00407395
756	940.625	1.39607	-1.44577
757	941.87	1.39396	-3.00109
758	943.115	1.39353	-4.06043
759	944.361	1.39524	-4.06043
760	945.606	1.399	-1.22386
761	946.851	1.40793	3.85371
762	948.096	1.41525	9.64274
763	949.341	1.41786	13.867
764	950.587	1.41306	13.867
765	951.832	1.399	4.79469
766	953.077	1.37001	-14.4837
767	954.322	1.33394	-43.3785
768	955.567	1.28683	-79.5825
769	956.812	1.23573	-119.383
770	958.058	1.19133	-155.587
771	959.303	1.1645	-184.481
772	960.548	1.14856	-203.76
773	961.793	1.1419	-212.832
774	963.038	1.14173	-212.832
775	964.284	1.14467	-208.608
776	965.529	1.14292	-202.819
777	966.774	1.13997	-197.741
778	968.019	1.13545	-194.905
779	969.264	1.12966	-194.905
780	970.51	1.12333	-195.964
781	971.755	1.11959	-197.519
782	973	1.11637	-198.961
783	974.245	1.11373	-199.804
784	975.49	1.11165	-199.804
785	976.735	1.11	-199.629
786	977.981	1.10821	-199.366
787	979.226	1.10669	-199.115
788	980.471	1.1054	-198.965
789	981.716	1.10429	-198.965
790	982.961	1.10333	-198.965
791	984.207	1.10249	-198.965
792	985.452	1.10169	-198.965
793	986.697	1.10091	-198.965
794	987.942	1.10013	-198.965
795	989.187	1.09933	-198.965
796	990.432	1.09868	-198.965
797	991.678	1.09796	-198.965
798	992.923	1.09717	-198.965
799	994.168	1.09629	-198.965
800	995.413	1.09533	-198.965
801	996.658	1.09438	-198.965
802	997.904	1.09344	-198.965
803	999.149	1.09259	-198.965
804	1000.39	1.09187	-198.965
805	1001.64	1.09133	-198.965
806	1002.88	1.09125	-198.965
807	1004.13	1.0913	-198.965
808	1005.37	1.09139	-198.965
809	1006.62	1.09143	-198.965
810	1007.87	1.09133	-198.965
811	1009.11	1.09108	-198.965
812	1010.36	1.09064	-198.965
813	1011.6	1.09005	-198.965
814	1012.85	1.08936	-198.965
815	1014.09	1.08867	-198.965
816	1015.35	1.08824	-198.965
817	1016.58	1.08789	-198.965
818	1017.83	1.08763	-198.965
819	1019.07	1.08744	-198.965
820	1020.32	1.08733	-198.965
821	1021.56	1.08739	-198.965
822	1022.81	1.08746	-198.965
823	1024.05	1.08749	-198.965
824	1025.3	1.08745	-198.965
825	1026.54	1.08733	-198.965
826	1027.79	1.08725	-198.965
827	1029.03	1.08707	-198.965
828	1030.28	1.08679	-198.965
829	1031.52	1.08642	-198.965
830	1032.77	1.086	-198.965
831	1034.01	1.08572	-198.965
832	1035.26	1.08543	-198.965
833	1036.5	1.08515	-198.965
834	1037.75	1.08489	-198.965
835	1038.99	1.08467	-198.965
836	1040.24	1.08462	-198.965
837	1041.49	1.08462	-198.965
838	1042.73	1.08463	-198.965
839	1043.98	1.08465	-198.965
840	1045.22	1.08467	-198.965
841	1046.47	1.08482	-198.965
842	1047.71	1.08493	-198.965
843	1048.96	1.08495	-198.965
844	1050.2	1.08486	-198.965
845	1051.45	1.08467	-198.965
846	1052.69	1.08449	-198.965
847	1053.94	1.08424	-198.965
848	1055.18	1.08394	-198.965
849	1056.43	1.08362	-198.965
850	1057.67	1.08333	-198.965
851	1058.92	1.08329	-198.965
852	1060.16	1.08329	-198.965
853	1061.41	1.08331	-198.965
854	1062.65	1.08333	-198.965
855	1063.9	1.08333	-198.965
856	1065.14	1.0834	-198.965
857	1066.39	1.08344	-198.965
858	1067.63	1.08343	-198.965
859	1068.88	1.08339	-198.965
860	1070.12	1.08333	-198.965
861	1071.37	1.08347	-198.965
862	1072.61	1.08356	-198.965
863	1073.86	1.08358	-198.965
864	1075.1	1.08351	-198.965
865	1076.35	1.08333	-199.115
866	1077.6	1.08248	-199.366
867	1078.84	1.08178	-199.629
868	1080.09	1.08141	-199.804
869	1081.33	1.0815	-199.804
870	1082.58	1.082	-198.961
871	1083.82	1.08488	-197.519
872	1085.07	1.087	-195.964
873	1086.31	1.08747	-194.905
874	1087.56	1.08577	-194.905
875	1088.8	1.082	-197.741
876	1090.05	1.07557	-202.819
877	1091.29	1.07185	-208.608
878	1092.54	1.0704	-212.832
879	1093.78	1.07258	-212.832
880	1095.03	1.08067	-203.76
881	1096.27	1.10875	-184.481
882	1097.52	1.14401	-155.587
883	1098.78	1.18287	-119.383
884	1100.01	1.22126	-79.5825
885	1101.25	1.25533	-43.3785
886	1102.5	1.27747	-14.4837
887	1103.74	1.29201	4.79469
888	1104.99	1.29989	13.867
889	1106.23	1.30292	13.867
890	1107.48	1.30333	9.64274
891	1108.72	1.3066	3.85371
892	1109.97	1.31025	-1.22386
893	1111.22	1.31458	-4.06043
894	1112.46	1.31914	-4.06043
895	1113.71	1.323	-3.00109
896	1114.95	1.32565	-1.44577
897	1116.2	1.32805	-0.00407395
898	1117.44	1.33022	0.838766
899	1118.69	1.33218	0.838766
900	1119.93	1.334	0.664208
901	1121.18	1.33608	0.400487
902	1122.42	1.33804	0.149828
903	1123.67	1.33986	0
904	1124.91	1.34151	0
905	1126.16	1.343	0
906	1127.4	1.34435	0
907	1128.65	1.34559	0
908	1129.89	1.34674	0
909	1131.14	1.34787	0
910	1132.38	1.349	0
911	1133.63	1.3503	0
912	1134.87	1.35161	0
913	1136.12	1.35285	0
914	1137.36	1.354	0
915	1138.61	1.355	0
916	1139.85	1.35577	0
917	1141.1	1.35641	0
918	1142.34	1.35695	0
919	1143.59	1.35746	0
920	1144.84	1.358	0
921	1146.08	1.35866	0
922	1147.33	1.3594	0
923	1148.57	1.36023	0
924	1149.82	1.36111	0
925	1151.06	1.362	0
926	1152.31	1.36298	0
927	1153.55	1.36382	0
928	1154.8	1.36446	0
929	1156.04	1.36484	0
930	1157.29	1.365	0
931	1158.53	1.36488	0
932	1159.78	1.3648	0
933	1161.02	1.36498	0
934	1162.27	1.36565	0
935	1163.51	1.367	0
936	1164.76	1.36919	0
937	1166	1.37222	0
938	1167.25	1.37601	0
939	1168.49	1.38036	0
940	1169.74	1.385	0
941	1170.98	1.38983	0
942	1172.23	1.39407	0
943	1173.47	1.39725	0
944	1174.72	1.39896	0
945	1175.96	1.399	0
946	1177.21	1.39686	0
947	1178.46	1.39335	0
948	1179.7	1.38897	0
949	1180.95	1.38432	0
950	1182.19	1.38	0
951	1183.44	1.37706	0
952	1184.68	1.3752	0
953	1185.93	1.37446	0
954	1187.17	1.37478	0
955	1188.42	1.376	0
956	1189.66	1.37746	0
957	1190.91	1.37951	0
958	1192.15	1.38204	0
959	1193.4	1.38492	0
960	1194.64	1.388	0
961	1195.89	1.39157	0
962	1197.13	1.39477	0
963	1198.38	1.39723	0
964	1199.62	1.39869	0
965	1200.87	1.399	0
966	1202.11	1.39761	0
967	1203.36	1.3955	0
968	1204.6	1.39319	0
969	1205.85	1.3912	0
970	1207.09	1.39	0
971	1208.34	1.39054	0
972	1209.58	1.39205	0
973	1210.83	1.39424	0
974	1212.08	1.3967	0
975	1213.32	1.399	0
976	1214.57	1.40029	0
977	1215.81	1.4009	0
978	1217.06	1.4008	0
979	1218.3	1.40011	0
980	1219.55	1.399	0
981	1220.79	1.39785	0
982	1222.04	1.39672	0
983	1223.28	1.39578	0
984	1224.53	1.39517	0
985	1225.77	1.395	0
986	1227.02	1.3954	0
987	1228.26	1.39616	0
988	1229.51	1.39712	0
989	1230.75	1.39813	0
990	1232	1.399	0
991	1233.24	1.39943	0
992	1234.49	1.39959	0
993	1235.73	1.39952	0
994	1236.98	1.39929	0
995	1238.22	1.399	0
996	1239.47	1.3989	0
997	1240.71	1.39885	0
998	1241.96	1.39886	0
999	1243.2	1.39892	0
1000	1244.45	1.399	0
1001	1245.7	1.39902	0
1002	1246.94	1.39903	0
1003	1248.19	1.39903	0
1004	1249.43	1.39902	0
1005	1250.68	1.399	0
1006	1251.92	1.399	0
1007	1253.17	1.39901	0
1008	1254.41	1.39901	0
1009	1255.66	1.399	0
1010	1256.9	1.399	0
1011	1258.15	1.399	0
1012	1259.39	1.39901	0
1013	1260.64	1.39901	0
1014	1261.88	1.399	0
1015	1263.13	1.399	0
1016	1264.37	1.399	0
1017	1265.62	1.39901	0
1018	1266.86	1.39901	0
1019	1268.11	1.399	0
1020	1269.35	1.399	0
1021	1270.6	1.399	0
1022	1271.84	1.39901	0
1023	1273.09	1.39901	0
1024	1274.33	1.399	0
1025	1275.58	1.399	0
1026	1276.82	1.399	0
1027	1278.07	1.39901	0
1028	1279.32	1.39901	0
1029	1280.56	1.399	0
1030	1281.81	1.399	0
1031	1283.05	1.399	0
1032	1284.3	1.39901	0
1033	1285.54	1.39901	0
1034	1286.79	1.399	0
1035	1288.03	1.399	0
1036	1289.28	1.399	0
1037	1290.52	1.39901	0
1038	1291.77	1.39901	0
1039	1293.01	1.399	0
1040	1294.26	1.399	0
1041	1295.5	1.399	0
1042	1296.75	1.39901	0
1043	1297.99	1.39901	0
1044	1299.24	1.399	0
1045	1300.48	1.399	0.0745378
1046	1301.73	1.39929	0.199237
1047	1302.97	1.39948	0.330435
1048	1304.22	1.3995	0.417275
1049	1305.46	1.39933	0.417275
1050	1306.71	1.399	-0.00202674
1051	1307.95	1.39783	-0.719252
1052	1309.2	1.39697	-1.49301
1053	1310.44	1.3968	-2.02001
1054	1311.69	1.39749	-2.02001
1055	1312.94	1.399	-0.608857
1056	1314.18	1.40251	1.91717
1057	1315.43	1.40542	4.79714
1058	1316.67	1.40649	6.89867
1059	1317.92	1.40461	6.89867
1060	1319.16	1.399	2.3853
1061	1320.41	1.38752	-7.20545
1062	1321.65	1.37287	-21.5803
1063	1322.9	1.35639	-39.5913
1064	1324.14	1.33959	-59.3913
1065	1325.39	1.324	-77.4023
1066	1326.63	1.31076	-91.7772
1067	1327.88	1.29907	-101.368
1068	1329.12	1.29066	-105.881
1069	1330.37	1.28484	-105.881
1070	1331.61	1.28067	-103.78
1071	1332.86	1.27577	-100.9
1072	1334.1	1.27117	-98.3738
1073	1335.35	1.26667	-96.9626
1074	1336.59	1.26224	-96.9626
1075	1337.84	1.258	-97.4896
1076	1339.08	1.25473	-98.2634
1077	1340.33	1.25179	-98.9806
1078	1341.57	1.24915	-99.3999
1079	1342.82	1.24679	-99.3999
1080	1344.06	1.24467	-99.3131
1081	1345.31	1.24272	-99.1819
1082	1346.56	1.24097	-99.0572
1083	1347.8	1.2394	-98.9826
1084	1349.05	1.23797	-98.9826
1085	1350.29	1.23667	-98.9826
1086	1351.54	1.23547	-98.9826
1087	1352.78	1.23436	-98.9826
1088	1354.03	1.2333	-98.9826
1089	1355.27	1.2323	-98.9826
1090	1356.52	1.23133	-98.9826
1091	1357.76	1.23048	-98.9826
1092	1359.01	1.22965	-98.9826
1093	1360.25	1.22885	-98.9826
1094	1361.5	1.22808	-98.9826
1095	1362.74	1.22733	-98.9826
1096	1363.99	1.22668	-98.9826
1097	1365.23	1.22608	-98.9826
1098	1366.48	1.22554	-98.9826
1099	1367.72	1.22507	-98.9826
1100	1368.97	1.22467	-98.9826
1101	1370.21	1.22446	-98.9826
1102	1371.46	1.22427	-98.9826
1103	1372.72	1.22405	-98.9826
1104	1373.95	1.22374	-98.9826
1105	1375.19	1.22333	-98.9826
1106	1376.44	1.22282	-98.9826
1107	1377.68	1.22224	-98.9826
1108	1378.93	1.22165	-98.9826
1109	1380.18	1.22111	-98.9826
1110	1381.42	1.22067	-98.9826
1111	1382.67	1.22055	-98.9826
1112	1383.91	1.22054	-98.9826
1113	1385.16	1.2206	-98.9826
1114	1386.4	1.22066	-98.9826
1115	1387.65	1.22067	-98.9826
1116	1388.89	1.2206	-98.9826
1117	1390.14	1.22042	-98.9826
1118	1391.38	1.22013	-98.9826
1119	1392.63	1.21976	-98.9826
1120	1393.87	1.21933	-98.9826
1121	1395.12	1.21902	-98.9826
1122	1396.36	1.21872	-98.9826
1123	1397.61	1.21844	-98.9826
1124	1398.85	1.2182	-98.9826
1125	1400.1	1.218	-98.9826
1126	1401.34	1.21793	-98.9826
1127	1402.59	1.21792	-98.9826
1128	1403.83	1.21793	-98.9826
1129	1405.08	1.21796	-98.9826
1130	1406.32	1.218	-99.0572
1131	1407.57	1.21772	-99.1819
1132	1408.81	1.21753	-99.3131
1133	1410.06	1.21751	-99.3999
1134	1411.3	1.21768	-99.3999
1135	1412.55	1.218	-98.9806
1136	1413.8	1.21964	-98.2634
1137	1415.04	1.22071	-97.4896
1138	1416.29	1.22068	-96.9626
1139	1417.53	1.21929	-96.9626
1140	1418.78	1.21667	-98.3738
1141	1420.02	1.21097	-100.9
1142	1421.27	1.20636	-103.78
1143	1422.51	1.20473	-105.881
1144	1423.76	1.20779	-105.881
1145	1425	1.21667	-101.368
1146	1426.25	1.23501	-91.7772
1147	1427.49	1.25775	-77.4023
1148	1428.74	1.28247	-59.3913
1149	1429.98	1.3065	-39.5913
1150	1431.23	1.325	-21.5803
1151	1432.47	1.33443	-7.20545
1152	1433.72	1.34005	2.3853
1153	1434.96	1.34246	6.89867
1154	1436.21	1.34271	6.89867
1155	1437.45	1.342	4.79714
1156	1438.7	1.34326	1.91717
1157	1439.94	1.34504	-0.608857
1158	1441.19	1.3474	-2.02001
1159	1442.43	1.35016	-2.02001
1160	1443.68	1.353	-1.49301
1161	1444.92	1.3547	-0.719252
1162	1446.17	1.3561	-0.00202674
1163	1447.41	1.35724	0.417275
1164	1448.66	1.35817	0.417275
1165	1449.91	1.359	0.330435
1166	1451.15	1.36026	0.199237
1167	1452.4	1.36144	0.0745378
1168	1453.64	1.36248	0
1169	1454.89	1.36334	0
1170	1456.14	1.364	0
1171	1457.38	1.3643	0
1172	1458.62	1.36465	0
1173	1459.87	1.36526	0
1174	1461.11	1.36632	0
1175	1462.36	1.368	0
1176	1463.6	1.37059	0
1177	1464.85	1.37379	0
1178	1466.09	1.37743	0
1179	1467.34	1.38126	0
1180	1468.58	1.385	0
1181	1469.83	1.38845	0
1182	1471.07	1.39123	0
1183	1472.32	1.39313	0
1184	1473.56	1.39405	0
1185	1474.81	1.394	0
1186	1476.05	1.39276	0
1187	1477.3	1.3911	0
1188	1478.54	1.38948	0
1189	1479.79	1.38833	0
1190	1481.03	1.388	0
1191	1482.28	1.38929	0
1192	1483.53	1.3914	0
1193	1484.77	1.394	0
1194	1486.02	1.39667	0
1195	1487.26	1.399	0
1196	1488.51	1.4001	0
1197	1489.75	1.4005	0
1198	1491	1.40032	0
1199	1492.24	1.39973	0
1200	1493.49	1.399	0
1201	1494.73	1.39873	0
1202	1495.98	1.39861	0
1203	1497.22	1.39864	0
1204	1498.47	1.39879	0
1205	1499.71	1.399	0
1206	1500.96	1.39905	0
1207	1502.2	1.39908	0
1208	1503.45	1.39907	0
1209	1504.69	1.39904	0
1210	1505.94	1.399	0
1211	1507.18	1.399	0
1212	1508.43	1.39901	0
1213	1509.67	1.39901	0
1214	1510.92	1.399	0
1215	1512.16	1.399	0
1216	1513.41	1.399	0
1217	1514.65	1.39901	0
1218	1515.9	1.39901	0
1219	1517.15	1.399	0
1220	1518.39	1.399	0
1221	1519.64	1.399	0
1222	1520.88	1.39901	0
1223	1522.13	1.39901	0
1224	1523.37	1.399	0
1225	1524.62	1.399	0
1226	1525.86	1.399	0
1227	1527.11	1.39901	0
1228	1528.35	1.39901	0
1229	1529.6	1.399	0
1230	1530.84	1.399	0
1231	1532.09	1.399	0
1232	1533.33	1.39901	0
1233	1534.58	1.39901	0
1234	1535.82	1.399	0
1235	1537.07	1.399	0
1236	1538.31	1.399	0
1237	1539.56	1.39901	0
1238	1540.8	1.39901	0
1239	1542.05	1.399	0
1240	1543.29	1.399	0
1241	1544.54	1.399	0
1242	1545.78	1.39901	0
1243	1547.03	1.39901	0
1244	1548.27	1.399	0
1245	1549.52	1.399	0
1246	1550.77	1.399	0
1247	1552.01	1.39901	0
1248	1553.02	1.39901	0
1249	1554.25	1.399	0
1250	1555.5	1.399	0
1251	1556.74	1.399	0
1252	1557.99	1.39901	0
1253	1559.23	1.39901	0
1254	1560.48	1.399	0
1255	1561.72	1.399	0.149828
1256	1562.97	1.39923	0.400487
1257	1564.21	1.39938	0.664208
1258	1565.46	1.3994	0.838766
1259	1566.7	1.39926	0.838766
1260	1567.95	1.399	-0.00407395
1261	1569.19	1.39849	-1.44577
1262	1570.44	1.3981	-3.00109
1263	1571.68	1.398	-4.06043
1264	1572.93	1.39829	-4.06043
1265	1574.17	1.399	-1.22386
1266	1575.42	1.39989	3.85371
1267	1576.67	1.40083	9.64274
1268	1577.91	1.4014	13.867
1269	1579.16	1.40102	13.867
1270	1580.4	1.399	4.79469
1271	1581.65	1.39571	-14.4837
1272	1582.89	1.38887	-43.3785
1273	1584.14	1.37756	-79.5825
1274	1585.38	1.36126	-119.383
1275	1586.63	1.34	-155.587
1276	1587.87	1.31055	-184.481
1277	1589.12	1.27075	-203.76
1278	1590.36	1.23112	-212.832
1279	1591.61	1.19484	-212.832
1280	1592.85	1.16467	-208.608
1281	1594.1	1.14589	-202.819
1282	1595.34	1.1347	-197.741
1283	1596.59	1.1297	-194.905
1284	1597.83	1.12889	-194.905
1285	1599.08	1.13	-195.964
1286	1600.32	1.12827	-197.519
1287	1601.57	1.12565	-198.961
1288	1602.81	1.12196	-199.804
1289	1604.06	1.11744	-199.804
1290	1605.3	1.11267	-199.629
1291	1606.55	1.10984	-199.366
1292	1607.79	1.10752	-199.115
1293	1609.04	1.10572	-198.965
1294	1610.29	1.10437	-198.965
1295	1611.53	1.10333	-198.965
1296	1612.78	1.10209	-198.965
1297	1614.02	1.10096	-198.965
1298	1615.27	1.09992	-198.965
1299	1616.51	1.09894	-198.965
1300	1617.76	1.098	-198.965
1301	1619	1.09718	-198.965
1302	1620.25	1.09637	-198.965
1303	1621.49	1.09557	-198.965
1304	1622.74	1.09477	-198.965
1305	1623.98	1.094	-198.965
1306	1625.23	1.09337	-198.965
1307	1626.47	1.09278	-198.965
1308	1627.72	1.09224	-198.965
1309	1628.96	1.09176	-198.965
1310	1630.21	1.09133	-198.965
1311	1631.45	1.09112	-198.965
1312	1632.7	1.09093	-198.965
1313	1633.94	1.0907	-198.965
1314	1635.19	1.09039	-198.965
1315	1636.43	1.09	-198.965
1316	1637.68	1.0896	-198.965
1317	1638.92	1.08911	-198.965
1318	1640.17	1.08855	-198.965
1319	1641.41	1.08794	-198.965
1320	1642.66	1.08733	-198.965
1321	1643.91	1.08693	-198.965
1322	1645.15	1.0866	-198.965
1323	1646.4	1.08633	-198.965
1324	1647.64	1.08613	-198.965
1325	1648.89	1.086	-198.965
1326	1650.13	1.08608	-198.965
1327	1651.38	1.08616	-198.965
1328	1652.62	1.0862	-198.965
1329	1653.87	1.08615	-198.965
1330	1655.11	1.086	-198.965
1331	1656.36	1.08582	-198.965
1332	1657.6	1.08557	-198.965
1333	1658.85	1.08526	-198.965
1334	1660.09	1.08494	-198.965
1335	1661.34	1.08467	-198.965
1336	1662.58	1.08468	-198.965
1337	1663.83	1.08474	-198.965
1338	1665.07	1.08478	-198.965
1339	1666.32	1.08476	-198.965
1340	1667.56	1.08467	-198.965
1341	1668.81	1.08453	-198.965
1342	1670.05	1.0843	-198.965
1343	1671.3	1.084	-198.965
1344	1672.54	1.08366	-198.965
1345	1673.79	1.08333	-198.965
1346	1675.03	1.08325	-198.965
1347	1676.28	1.08323	-198.965
1348	1677.52	1.08325	-198.965
1349	1678.77	1.08329	-198.965
1350	1680.02	1.08333	-198.965
1351	1681.26	1.0835	-198.965
1352	1682.51	1.08361	-198.965
1353	1683.75	1.08362	-198.965
1354	1685	1.08353	-198.965
1355	1686.24	1.08333	-198.965
1356	1687.49	1.08316	-198.965
1357	1688.73	1.08292	-198.965
1358	1689.98	1.08262	-198.965
1359	1691.22	1.0823	-198.965
1360	1692.47	1.082	-198.965
1361	1693.71	1.08193	-198.965
1362	1694.96	1.08191	-198.965
1363	1696.2	1.08193	-198.965
1364	1697.45	1.08196	-198.965
1365	1698.69	1.082	-198.965
1366	1699.94	1.08216	-198.965
1367	1701.18	1.08227	-198.965
1368	1702.43	1.08229	-198.965
1369	1703.67	1.0822	-198.965
1370	1704.92	1.082	-198.965
1371	1706.16	1.08182	-198.965
1372	1707.41	1.08158	-198.965
1373	1708.65	1.08127	-198.965
1374	1709.9	1.08096	-198.965
1375	1711.14	1.08067	-198.965
1376	1712.39	1.08062	-198.965
1377	1713.64	1.08062	-198.965
1378	1714.88	1.08065	-198.965
1379	1716.13	1.08066	-198.965
1380	1717.37	1.08067	-198.965
1381	1718.62	1.08074	-198.965
1382	1719.86	1.08077	-198.965
1383	1721.11	1.08076	-198.965
1384	1722.35	1.08072	-198.965
1385	1723.6	1.08067	-198.965
1386	1724.84	1.08079	-198.965
1387	1726.09	1.08088	-198.965
1388	1727.33	1.0809	-198.965
1389	1728.58	1.08083	-198.965
1390	1729.82	1.08067	-198.965
1391	1731.07	1.08053	-198.965
1392	1732.31	1.0803	-198.965
1393	1733.56	1.08	-198.965
1394	1734.8	1.07966	-198.965
1395	1736.05	1.07933	-198.965
1396	1737.29	1.07919	-198.965
1397	1738.54	1.07912	-198.965
1398	1739.78	1.07912	-198.965
1399	1741.03	1.07919	-198.965
1400	1742.27	1.07933	-198.965
1401	1743.52	1.0797	-198.965
1402	1744.76	1.08007	-198.965
1403	1746.01	1.08039	-198.965
1404	1747.26	1.0806	-198.965
1405	1748.5	1.08067	-198.965
1406	1749.75	1.0807	-198.965
1407	1750.99	1.08057	-198.965
1408	1752.24	1.08027	-198.965
1409	1753.48	1.07984	-198.965
1410	1754.73	1.07933	-199.115
1411	1755.97	1.07817	-199.366
1412	1757.22	1.07764	-199.629
1413	1758.46	1.07745	-199.804
1414	1759.71	1.07758	-199.804
1415	1760.95	1.078	-198.961
1416	1762.2	1.08166	-197.519
1417	1763.44	1.08444	-195.964
1418	1764.69	1.08527	-194.905
1419	1765.93	1.08354	-194.905
1420	1767.18	1.07933	-197.741
1421	1768.42	1.07346	-202.819
1422	1769.67	1.06911	-208.608
1423	1770.91	1.06742	-212.832
1424	1772.16	1.07002	-212.832
1425	1773.4	1.078	-203.76
1426	1774.65	1.11121	-184.481
1427	1775.89	1.15255	-155.587
1428	1777.14	1.1976	-119.383
1429	1778.38	1.24141	-79.5825
1430	1779.63	1.27933	-43.3785
1431	1780.88	1.30205	-14.4837
1432	1782.12	1.31527	4.79469
1433	1783.37	1.31979	13.867
1434	1784.61	1.3194	13.867
1435	1785.86	1.31667	9.64274
1436	1787.1	1.31777	3.85371
1437	1788.35	1.3195	-1.22386
1438	1789.59	1.32226	-4.06043
1439	1790.84	1.32591	-4.06043
1440	1792.08	1.33	-3.00109
1441	1793.33	1.33262	-1.44577
1442	1794.57	1.33495	-0.00407395
1443	1795.82	1.33695	0.838766
1444	1797.06	1.3386	0.838766
1445	1798.31	1.34	0.664208
1446	1799.55	1.34158	0.400487
1447	1800.8	1.34303	0.149828
1448	1802.04	1.34438	0
1449	1803.3	1.34569	0
1450	1804.53	1.347	0
1451	1805.78	1.34851	0
1452	1807.02	1.35002	0
1453	1808.27	1.35147	0
1454	1809.51	1.35281	0
1455	1810.76	1.354	0
1456	1812	1.35495	0
1457	1813.25	1.35578	0
1458	1814.5	1.35652	0
1459	1815.74	1.35724	0
1460	1816.99	1.358	0
1461	1818.23	1.35897	0
1462	1819.48	1.36	0
1463	1820.72	1.36104	0
1464	1821.97	1.36206	0
1465	1823.21	1.363	0
1466	1824.46	1.36373	0
1467	1825.7	1.36436	0
1468	1826.95	1.36493	0
1469	1828.19	1.36546	0
1470	1829.44	1.366	0
1471	1830.68	1.36683	0
1472	1831.93	1.3676	0
1473	1833.17	1.36824	0
1474	1834.42	1.36871	0
1475	1835.66	1.369	0
1476	1836.91	1.36865	0
1477	1838.15	1.36851	0
1478	1839.4	1.36888	0
1479	1840.64	1.37001	0
1480	1841.89	1.372	0
1481	1843.13	1.37581	0
1482	1844.38	1.37984	0
1483	1845.62	1.38342	0
1484	1846.87	1.38595	0
1485	1848.12	1.387	0
1486	1849.36	1.38506	0
1487	1850.61	1.38213	0
1488	1851.85	1.37906	0
1489	1853.1	1.37676	0
1490	1854.34	1.376	0
1491	1855.59	1.3788	0
1492	1856.83	1.38325	0
1493	1858.08	1.38866	0
1494	1859.32	1.39419	0
1495	1860.57	1.399	0
1496	1861.81	1.40107	0
1497	1863.06	1.40177	0
1498	1864.3	1.40136	0
1499	1865.55	1.40028	0
1500	1866.79	1.399	0
1501	1868.04	1.39901	0
1502	1869.28	1.39921	0
1503	1870.53	1.39941	0
1504	1871.77	1.39941	0
1505	1873.02	1.399	0
1506	1874.26	1.39728	0
1507	1875.51	1.39528	0
1508	1876.75	1.39334	0
1509	1878	1.39181	0
1510	1879.24	1.391	0
1511	1880.49	1.39173	0
1512	1881.74	1.3932	0
1513	1882.98	1.39513	0
1514	1884.23	1.39718	0
1515	1885.47	1.399	0
1516	1886.72	1.39985	0
1517	1887.96	1.40017	0
1518	1889.21	1.40003	0
1519	1890.45	1.39957	0
1520	1891.7	1.399	0
1521	1892.94	1.39879	0
1522	1894.19	1.39869	0
1523	1895.43	1.39872	0
1524	1896.68	1.39883	0
1525	1897.92	1.399	0
1526	1899.17	1.39904	0
1527	1900.41	1.39906	0
1528	1901.66	1.39906	0
1529	1902.9	1.39903	0
1530	1904.15	1.399	0
1531	1905.39	1.399	0
1532	1906.64	1.39901	0
1533	1907.88	1.39901	0
1534	1909.13	1.399	0
1535	1910.37	1.399	0
1536	1911.62	1.399	0
1537	1912.86	1.39901	0
1538	1914.11	1.39901	0
1539	1915.36	1.399	0
1540	1916.6	1.399	0
1541	1917.85	1.399	0
1542	1919.09	1.39901	0
1543	1920.34	1.39901	0
1544	1921.58	1.399	0
1545	1922.83	1.399	0
1546	1924.07	1.399	0
1547	1925.32	1.39901	0
1548	1926.56	1.39901	0
1549	1927.81	1.399	0
1550	1929.05	1.399	0
1551	1930.3	1.399	0
1552	1931.54	1.39901	0
1553	1932.79	1.39901	0
1554	1934.03	1.399	0
1555	1935.28	1.399	0
1556	1936.52	1.399	0
1557	1937.77	1.39901	0
1558	1939.01	1.39901	0
1559	1940.26	1.399	0
1560	1941.5	1.399	0
1561	1942.75	1.399	0
1562	1943.99	1.39901	0
1563	1945.24	1.39901	0
1564	1946.48	1.399	0
1565	1947.73	1.399	0
1566	1948.98	1.399	0
1567	1950.22	1.39901	0
1568	1951.47	1.39901	0
1569	1952.71	1.399	0
1570	1953.96	1.399	0
1571	1955.2	1.399	0
1572	1956.45	1.39901	0
1573	1957.69	1.39901	0
1574	1958.94	1.399	0
1575	1960.18	1.399	0
1576	1961.43	1.399	0
1577	1962.67	1.39901	0
1578	1963.92	1.39901	0
1579	1965.16	1.399	0
1580	1966.41	1.399	0.225119
1581	1967.65	1.39972	0.601737
1582	1968.9	1.40021	0.997981
1583	1970.14	1.40027	1.26026
1584	1971.39	1.39984	1.26026
1585	1972.63	1.399	-0.00612116
1586	1973.88	1.39603	-2.17229
1587	1975.12	1.39388	-4.50918
1588	1976.37	1.39343	-6.10084
1589	1977.61	1.39517	-6.10084
1590	1978.86	1.399	-1.83887
1591	1980.1	1.40775	5.79025
1592	1981.35	1.41501	14.4883
1593	1982.6	1.41771	20.8354
1594	1983.84	1.41305	20.8354
1595	1985.09	1.399	7.20408
1596	1986.33	1.37041	-21.7619
1597	1987.58	1.33362	-65.1768
1598	1988.82	1.28305	-119.574
1599	1990.07	1.22554	-179.374
1600	1991.31	1.17133	-233.771
1601	1992.56	1.12979	-277.186
1602	1993.8	1.09709	-306.152
1603	1995.05	1.07553	-319.783
1604	1996.29	1.06722	-319.783
1605	1997.54	1.06178	-313.436
1606	1998.78	1.0567	-304.738
1607	2000.03	1.05279	-297.109
1608	2001.27	1.04959	-292.847
1609	2002.52	1.04678	-292.847
1610	2003.76	1.04422	-294.438
1611	2005.01	1.04231	-296.775
1612	2006.25	1.04049	-298.941
1613	2007.5	1.03872	-300.208
1614	2008.74	1.03702	-300.208
1615	2009.99	1.03543	-299.945
1616	2011.23	1.03415	-299.549
1617	2012.48	1.03305	-299.173
1618	2013.72	1.03213	-298.948
1619	2014.97	1.03136	-298.948
1620	2016.22	1.0307	-298.948
1621	2017.46	1.03005	-298.948
1622	2018.71	1.02946	-298.948
1623	2019.95	1.02892	-298.948
1624	2021.2	1.02843	-298.948
1625	2022.44	1.028	-298.948
1626	2023.69	1.0277	-298.948
1627	2024.93	1.02743	-298.948
1628	2026.18	1.02717	-298.948
1629	2027.42	1.02691	-298.948
1630	2028.67	1.02665	-298.948
1631	2029.91	1.02644	-298.948
1632	2031.16	1.02621	-298.948
1633	2032.4	1.02594	-298.948
1634	2033.65	1.02563	-298.948
1635	2034.89	1.0253	-298.948
1636	2036.14	1.02503	-298.948
1637	2037.38	1.02476	-298.948
1638	2038.63	1.02448	-298.948
1639	2039.87	1.02421	-298.948
1640	2041.12	1.02395	-298.948
1641	2042.36	1.0238	-298.948
1642	2043.61	1.02368	-298.948
1643	2044.85	1.02355	-298.948
1644	2046.1	1.02342	-298.948
1645	2047.34	1.02327	-298.948
1646	2048.59	1.0232	-298.948
1647	2049.84	1.0231	-298.948
1648	2051.08	1.02297	-298.948
1649	2052.33	1.0228	-298.948
1650	2053.57	1.02259	-298.948
1651	2054.82	1.02246	-298.948
1652	2056.06	1.02232	-298.948
1653	2057.31	1.02217	-298.948
1654	2058.55	1.02204	-298.948
1655	2059.8	1.02192	-298.948
1656	2061.04	1.02194	-298.948
1657	2062.29	1.02197	-298.948
1658	2063.53	1.02199	-298.948
1659	2064.78	1.02197	-298.948
1660	2066.02	1.02192	-298.948
1661	2067.27	1.02189	-298.948
1662	2068.51	1.02181	-298.948
1663	2069.77	1.02166	-298.948
1664	2071	1.02147	-298.948
1665	2072.25	1.02124	-298.948
1666	2073.49	1.02111	-298.948
1667	2074.74	1.02097	-298.948
1668	2075.98	1.02083	-298.948
1669	2077.23	1.02069	-298.948
1670	2078.47	1.02057	-298.948
1671	2079.72	1.02056	-298.948
1672	2080.96	1.02056	-298.948
1673	2082.21	1.02057	-298.948
1674	2083.45	1.02057	-298.948
1675	2084.7	1.02057	-298.948
1676	2085.95	1.02065	-298.948
1677	2087.19	1.0207	-298.948
1678	2088.44	1.0207	-298.948
1679	2089.68	1.02066	-298.948
1680	2090.93	1.02057	-298.948
1681	2092.17	1.02053	-298.948
1682	2093.42	1.02043	-298.948
1683	2094.66	1.02029	-298.948
1684	2095.91	1.02011	-298.948
1685	2097.15	1.01989	-298.948
1686	2098.4	1.01976	-298.948
1687	2099.64	1.01962	-298.948
1688	2100.89	1.01948	-298.948
1689	2102.13	1.01934	-298.948
1690	2103.38	1.01922	-298.948
1691	2104.62	1.01922	-298.948
1692	2105.87	1.01923	-298.948
1693	2107.11	1.01924	-298.948
1694	2108.36	1.01923	-298.948
1695	2109.6	1.01922	-298.948
1696	2110.85	1.01927	-298.948
1697	2112.09	1.0193	-298.948
1698	2113.34	1.0193	-298.948
1699	2114.58	1.01927	-298.948
1700	2115.83	1.01922	-298.948
1701	2117.07	1.01924	-298.948
1702	2118.32	1.01925	-298.948
1703	2119.57	1.01925	-298.948
1704	2120.81	1.01924	-298.948
1705	2122.06	1.01922	-298.948
1706	2123.3	1.01931	-298.948
1707	2124.55	1.01937	-298.948
1708	2125.79	1.01939	-298.948
1709	2127.04	1.01933	-298.948
1710	2128.28	1.01922	-298.948
1711	2129.53	1.01909	-298.948
1712	2130.77	1.01894	-298.948
1713	2132.02	1.01878	-298.948
1714	2133.26	1.01863	-298.948
1715	2134.51	1.01854	-298.948
1716	2135.75	1.01867	-298.948
1717	2137	1.01883	-298.948
1718	2138.24	1.01901	-298.948
1719	2139.49	1.01914	-298.948
1720	2140.73	1.01922	-298.948
1721	2141.98	1.01926	-298.948
1722	2143.22	1.01921	-298.948
1723	2144.47	1.01905	-298.948
1724	2145.71	1.01882	-298.948
1725	2146.96	1.01854	-298.948
1726	2148.2	1.01836	-298.948
1727	2149.45	1.01818	-298.948
1728	2150.69	1.01803	-298.948
1729	2151.94	1.01792	-298.948
1730	2153.19	1.01786	-298.948
1731	2154.43	1.01797	-298.948
1732	2155.68	1.01812	-298.948
1733	2156.92	1.01828	-298.948
1734	2158.17	1.01843	-298.948
1735	2159.41	1.01854	-298.948
1736	2160.66	1.01869	-298.948
1737	2161.9	1.01876	-298.948
1738	2163.15	1.01876	-298.948
1739	2164.39	1.01868	-298.948
1740	2165.64	1.01854	-298.948
1741	2166.88	1.01846	-298.948
1742	2168.13	1.01834	-298.948
1743	2169.37	1.01819	-298.948
1744	2170.62	1.01803	-298.948
1745	2171.86	1.01786	-298.948
1746	2173.11	1.01782	-298.948
1747	2174.35	1.0178	-298.948
1748	2175.6	1.0178	-298.948
1749	2176.86	1.01782	-298.948
1750	2178.09	1.01786	-298.948
1751	2179.33	1.01803	-298.948
1752	2180.58	1.01819	-298.948
1753	2181.82	1.01834	-298.948
1754	2183.07	1.01846	-298.948
1755	2184.31	1.01854	-298.948
1756	2185.56	1.01868	-298.948
1757	2186.81	1.01877	-298.948
1758	2188.05	1.01877	-298.948
1759	2189.3	1.01869	-298.948
1760	2190.54	1.01854	-298.948
1761	2191.79	1.01842	-298.948
1762	2193.03	1.01826	-298.948
1763	2194.28	1.0181	-298.948
1764	2195.52	1.01796	-298.948
1765	2196.77	1.01786	-298.948
1766	2198.01	1.01796	-298.948
1767	2199.26	1.0181	-298.948
1768	2200.5	1.01826	-298.948
1769	2201.75	1.01842	-298.948
1770	2202.99	1.01854	-298.948
1771	2204.24	1.01869	-298.948
1772	2205.48	1.01877	-298.948
1773	2206.73	1.01877	-298.948
1774	2207.97	1.01868	-298.948
1775	2209.22	1.01854	-298.948
1776	2210.46	1.01846	-298.948
1777	2211.71	1.01834	-298.948
1778	2212.95	1.0182	-298.948
1779	2214.2	1.01803	-298.948
1780	2215.44	1.01786	-298.948
1781	2216.69	1.01781	-298.948
1782	2217.93	1.01777	-298.948
1783	2219.18	1.01777	-298.948
1784	2220.43	1.0178	-298.948
1785	2221.67	1.01786	-298.948
1786	2222.92	1.01808	-298.948
1787	2224.16	1.01828	-298.948
1788	2225.41	1.01844	-298.948
1789	2226.65	1.01853	-298.948
1790	2227.9	1.01854	-298.948
1791	2229.14	1.01852	-298.948
1792	2230.39	1.01841	-298.948
1793	2231.63	1.01825	-298.948
1794	2232.88	1.01806	-298.948
1795	2234.12	1.01786	-298.948
1796	2235.37	1.01785	-298.948
1797	2236.61	1.01786	-298.948
1798	2237.86	1.01787	-298.948
1799	2239.1	1.01788	-298.948
1800	2240.35	1.01786	-298.948
1801	2241.59	1.01788	-298.948
1802	2242.84	1.01787	-298.948
1803	2244.08	1.01786	-298.948
1804	2245.33	1.01785	-298.948
1805	2246.57	1.01786	-298.948
1806	2247.82	1.01806	-298.948
1807	2249.06	1.01825	-298.948
1808	2250.31	1.01841	-298.948
1809	2251.55	1.01852	-298.948
1810	2252.8	1.01854	-298.948
1811	2254.05	1.01854	-298.948
1812	2255.29	1.01845	-298.948
1813	2256.54	1.01829	-298.948
1814	2257.78	1.01808	-298.948
1815	2259.03	1.01786	-298.948
1816	2260.28	1.01779	-298.948
1817	2261.52	1.01775	-298.948
1818	2262.76	1.01775	-298.948
1819	2264.01	1.01779	-298.948
1820	2265.25	1.01786	-298.948
1821	2266.5	1.01808	-298.948
1822	2267.74	1.01828	-298.948
1823	2268.99	1.01844	-298.948
1824	2270.23	1.01853	-298.948
1825	2271.48	1.01854	-298.948
1826	2272.72	1.01853	-298.948
1827	2273.97	1.01844	-298.948
1828	2275.21	1.01828	-298.948
1829	2276.46	1.01807	-298.948
1830	2277.7	1.01786	-299.098
1831	2278.95	1.01743	-299.35
1832	2280.19	1.01715	-299.615
1833	2281.44	1.01712	-299.79
1834	2282.68	1.01737	-299.79
1835	2283.93	1.01786	-298.943
1836	2285.17	1.01973	-297.494
1837	2286.42	1.02112	-295.931
1838	2287.67	1.02151	-294.867
1839	2288.91	1.02063	-294.867
1840	2290.16	1.01854	-297.718
1841	2291.4	1.01346	-302.821
1842	2292.65	1.00928	-308.639
1843	2293.89	1.00778	-312.884
1844	2295.14	1.01051	-312.884
1845	2296.38	1.01854	-303.766
1846	2297.63	1.03534	-284.391
1847	2298.87	1.056	-255.351
1848	2300.12	1.0784	-218.965
1849	2301.36	1.1202	-178.965
1850	2302.61	1.15533	-142.579
1851	2303.85	1.17431	-113.539
1852	2305.1	1.18334	-94.1638
1853	2306.34	1.18414	-85.0459
1854	2307.59	1.1795	-85.0459
1855	2308.83	1.17267	-89.2914
1856	2310.08	1.17127	-95.1095
1857	2311.32	1.17162	-100.213
1858	2312.57	1.17389	-103.063
1859	2313.81	1.17763	-103.063
1860	2315.06	1.182	-101.999
1861	2316.3	1.18395	-100.436
1862	2317.55	1.18542	-98.9867
1863	2318.79	1.18638	-98.1396
1864	2320.04	1.18695	-98.1396
1865	2321.29	1.18733	-98.3151
1866	2322.53	1.18859	-98.5801
1867	2323.78	1.18981	-98.832
1868	2325.02	1.19094	-98.9826
1869	2326.27	1.19191	-98.9826
1870	2327.51	1.19267	-98.9826
1871	2328.76	1.19321	-98.9826
1872	2330	1.19355	-98.9826
1873	2331.25	1.19375	-98.9826
1874	2332.49	1.19387	-98.9826
1875	2333.74	1.194	-98.9826
1876	2334.98	1.1944	-98.9826
1877	2336.23	1.19488	-98.9826
1878	2337.47	1.19544	-98.9826
1879	2338.72	1.19604	-98.9826
1880	2339.96	1.19667	-98.9826
1881	2341.21	1.19734	-98.9826
1882	2342.45	1.19797	-98.9826
1883	2343.7	1.19852	-98.9826
1884	2344.94	1.19897	-98.9826
1885	2346.19	1.19933	-98.9826
1886	2347.43	1.1997	-98.9826
1887	2348.68	1.2	-98.9826
1888	2349.92	1.20025	-98.9826
1889	2351.17	1.20046	-98.9826
1890	2352.41	1.20067	-98.9826
1891	2353.66	1.20103	-98.9826
1892	2354.91	1.20137	-98.9826
1893	2356.15	1.20166	-98.9826
1894	2357.4	1.20188	-98.9826
1895	2358.64	1.202	-98.9826
1896	2359.89	1.20206	-98.9826
1897	2361.13	1.20205	-98.9826
1898	2362.38	1.20201	-98.9826
1899	2363.62	1.20198	-98.9826
1900	2364.87	1.202	-98.9826
1901	2366.11	1.20227	-98.9826
1902	2367.36	1.20259	-98.9826
1903	2368.6	1.2029	-98.9826
1904	2369.85	1.20315	-98.9826
1905	2371.09	1.20333	-98.9826
1906	2372.34	1.20342	-98.9826
1907	2373.58	1.20343	-98.9826
1908	2374.83	1.20339	-98.9826
1909	2376.07	1.20334	-98.9826
1910	2377.32	1.20333	-98.9826
1911	2378.56	1.20358	-98.9826
1912	2379.81	1.20387	-98.9826
1913	2381.05	1.20418	-98.9826
1914	2382.3	1.20445	-98.9826
1915	2383.54	1.20467	-98.9826
1916	2384.79	1.20482	-98.9826
1917	2386.03	1.20488	-98.9826
1918	2387.28	1.20486	-98.9826
1919	2388.53	1.20478	-98.9826
1920	2389.77	1.20467	-98.9826
1921	2391.02	1.2047	-98.9826
1922	2392.26	1.20473	-98.9826
1923	2393.51	1.20474	-98.9826
1924	2394.52	1.20471	-98.9826
1925	2395.75	1.20467	-98.9826
1926	2396.99	1.20464	-98.9826
1927	2398.24	1.20461	-98.9826
1928	2399.48	1.20459	-98.9826
1929	2400.73	1.2046	-98.9826
1930	2401.97	1.20467	-98.9826
1931	2403.22	1.20494	-98.9826
1932	2404.46	1.20525	-98.9826
1933	2405.71	1.20555	-98.9826
1934	2406.95	1.20581	-98.9826
1935	2408.2	1.206	-98.9826
1936	2409.44	1.20615	-98.9826
1937	2410.69	1.20621	-98.9826
1938	2411.93	1.20619	-98.9826
1939	2413.18	1.20611	-98.9826
1940	2414.42	1.206	-98.9826
1941	2415.67	1.20604	-98.9826
1942	2416.92	1.20606	-98.9826
1943	2418.16	1.20607	-98.9826
1944	2419.41	1.20605	-98.9826
1945	2420.65	1.206	-98.9826
1946	2421.9	1.20598	-98.9826
1947	2423.14	1.20594	-98.9826
1948	2424.39	1.20592	-98.9826
1949	2425.63	1.20593	-98.9826
1950	2426.88	1.206	-98.9826
1951	2428.12	1.20627	-98.9826
1952	2429.37	1.20658	-98.9826
1953	2430.61	1.20688	-98.9826
1954	2431.86	1.20714	-98.9826
1955	2433.1	1.20733	-98.9826
1956	2434.35	1.20748	-98.9826
1957	2435.59	1.20754	-98.9826
1958	2436.84	1.20752	-98.9826
1959	2438.08	1.20744	-98.9826
1960	2439.33	1.20733	-98.9826
1961	2440.57	1.20737	-98.9826
1962	2441.82	1.2074	-98.9826
1963	2443.06	1.20741	-98.9826
1964	2444.31	1.20739	-98.9826
1965	2445.55	1.20733	-98.9826
1966	2446.8	1.20728	-98.9826
1967	2448.04	1.20723	-98.9826
1968	2449.29	1.2072	-98.9826
1969	2450.54	1.20723	-98.9826
1970	2451.78	1.20733	-98.9826
1971	2453.03	1.20771	-98.9826
1972	2454.27	1.20809	-98.9826
1973	2455.52	1.20842	-98.9826
1974	2456.76	1.20862	-98.9826
1975	2458.01	1.20867	-98.9826
1976	2459.25	1.20849	-98.9826
1977	2460.5	1.2082	-98.9826
1978	2461.74	1.20785	-98.9826
1979	2462.99	1.20754	-98.9826
1980	2464.23	1.20733	-98.9826
1981	2465.48	1.20753	-98.9826
1982	2466.72	1.20784	-98.9826
1983	2467.97	1.20819	-98.9826
1984	2469.21	1.20849	-98.9826
1985	2470.46	1.20867	-98.9826
1986	2471.7	1.20865	-98.9826
1987	2472.95	1.20846	-98.9826
1988	2474.19	1.20814	-98.9826
1989	2475.44	1.20774	-98.9826
1990	2476.68	1.20733	-98.9826
1991	2477.93	1.20716	-98.9826
1992	2479.17	1.20707	-98.9826
1993	2480.42	1.20707	-98.9826
1994	2481.66	1.20716	-98.9826
1995	2482.91	1.20733	-98.9826
1996	2484.16	1.20764	-98.9826
1997	2485.16	1.20797	-98.9826
1998	2486.4	1.20826	-98.9826
1999	2487.64	1.2085	-98.9826
[truncated: 3,301 more rows]
